# Supplementary material for: Ouabain and Digoxin Activate the Proteasome and the Degradation of the ERα in Cells Modeling Primary and Metastatic Breast Cancer
Source: Cancers (Basel). 2020 Dec 19;12(12):3840. doi: 10.3390/cancers12123840 (PMC7766733; doi:10.3390/cancers12123840)
Supplement: Supplementary file 1 [file cancers-12-03840-s001.zip]

Archive with 4 entries (3 files):
- supplement/
- supplement/Figures S1-S5.pptx
- supplement/Source Data.xlsx
- supplement/Tables S1-S7.xlsx
