# Supplementary material for: Ouabain and Digoxin Activate the Proteasome and the Degradation of the ERα in Cells Modeling Primary and Metastatic Breast Cancer
Source: Cancers (Basel). 2020 Dec 19;12(12):3840. doi: 10.3390/cancers12123840 (PMC7766733; doi:10.3390/cancers12123840)
Supplement: Supplementary file 1 [file cancers-12-03840-s001.zip › supplement/Source Data.xlsx]

## Sheet: Figure 1a_1b
	Na/K ATPase activity IC50 24 hours								Na/K ATPase activity IC50 24 hours
Figure 1a	OU	I Exp	II Exp	III Exp	IV Exp	V Exp		Figure 1b	DIGO	I Exp	II Exp	III Exp	IV Exp	V Exp
	Tam Res	641	732	572					Tam Res	49.3	72.4	35.4
	MCF7	4650	5020	3760	4085				MCF7	32.8	30.7	15.5
	Y537S	154	131	117	118				Y537S	161	114.6	232.1
	ZR75-1	NO	NO	NO	NO	NO			ZR75-1	NO	NO	NO	NO	NO
	Cell proliferation IC50 7 days								Cell proliferation IC50 7 days
Figure 1a	OU	I Exp	II Exp	III Exp	IV Exp	V Exp		Figure 1b	DIGO	I Exp	II Exp	III Exp	IV Exp	V Exp
	Tam Res	44.6	47.81	54.1					Tam Res	103.4	102.8	101.7
	MCF7	27	59	40					MCF7	87.6	68.3	67.8	79.8
	Y537S	44.8	52.8	46.1	50.3				Y537S	75	62	60.2	76
	ZR75-1	39.7	15.1	13.2					ZR75-1	101.7	153.2	170.2
	ERalpha degradation IC50 24 hours								ERalpha degradation IC50 24 hours
Figure 1a	OU	I Exp	II Exp	III Exp	IV Exp			Figure 1b	DIGO	I Exp	II Exp	III Exp	IV Exp	V Exp
	Tam Res	70.8	74.6	124.7	99				Tam Res	346.8	343.6	273.9
	MCF7	54.5	37.4	42.1					MCF7	67.7	60.7	77	67.5	45
	Y537S	88.8	92.8	83.8					Y537S	53.7	69.1	35.8
	ZR75-1	47.8	43.6	38.2	48.2				ZR75-1	53.4	64.3	47.3	87.1

## Sheet: Figure 1c_quantitation
Figure 1c'			ZR75-1
		C	1	1	1
		Ouabain	1.64854	1.37671	1.3809
		Digoxin	1.37965	1.35217	1.40761

## Sheet: Figure 1d_1e
Figure 1d
Figure 1e

## Sheet: Figure 1F_quantitation
Figure 1f'
		CTR	OU	Digo
		0.39	12.67	9.07
		0.7	13.5	10.2
		6.23	8.77	8.44
		5.44	9.78	9.16

## Sheet: Figure 2a_2b_2c_2d_2e
Figure 2a								Figure 2b
Figure 2c								Figure 2d
Figure 2e

## Sheet: Figure 2f_2g_2h_2iL
Figure 2f								Figure 2g
Figure 2h								Figure 2i
Figure 2L

## Sheet: Figure 2M
Figure 2M

## Sheet: Figure2N_(ALL)
Figure2N
Figure2N'

## Sheet: Figure 3e_3f
Figure 3e												Figure 3f

## Sheet: Figure 4a_all_and Fig. S5
Figure 4a'							Figure 4a						Figure 4a						Figure 4a
		Mean	SD	SE	N		MCF10a (Chemotrypsin)	Mean	SD	SE	N		MCF10a (Caspase)	Mean	SD	SE	N		MCF10a (Trypsin)	Mean	SD	SE	N
MCFa10	C	1	0	0	8		(-)	1	0	0	60		(-)	1	0	0	60		(-)	1	0	0	90
	Chemo	0.185721	0.0179479	0.00634554	8		-8	1.06172	0.0979718	0.0126481	60		-8	1.13385	0.121143	0.0156395	60		-8	0.958723	0.378659	0.0399141	90
	C	1	0	0	8		-7	0.941116	0.130107	0.0167968	60		-7	0.952874	0.160439	0.0207125	60		-7	0.875991	0.303477	0.0319892	90
	Cas	0.414761	0.0778599	0.0275276	8		-6	0.733228	0.207949	0.0268461	60		-6	0.732687	0.223716	0.0288816	60		-6	0.735955	0.422442	0.0445293	90
	C	1	0	0	8		-5	0.613967	0.254293	0.0328291	60		-5	0.631905	0.295693	0.0381738	60		-5	0.70423	0.611821	0.0644916	90
	Try	0.463113	0.00756405	0.0026743	8
							Figure 4a						Figure 4a						Figure 4a
		Mean	SD	SE	N		ZR (Chemotrypsin)	Mean	SD	SE	N		ZR (Caspase)	Mean	SD	SE	N		ZR (Trypsin)	Mean	SD	SE	N
ZR75-1	C	1	0	0	8		(-)	1	0	0	15		(-)	1	0	0	15		(-)	1	0	0	15
	Chemo	0.192041	0.0483604	0.017098	8		-8	1.1219	0.104493	0.0269799	15		-8	1.11158	0.148511	0.0383453	15		-8	1.12753	0.179789	0.0464214	15
	C	1	0	0	8		-7	2.84471	0.842969	0.217654	15		-7	3.30869	1.45144	0.374761	15		-7	3.2	1.32017	0.340867	15
	Cas	0.234871	0.0358944	0.0126906	8		-6	8.39961	3.80284	0.981889	15		-6	11.8109	7.09322	1.83146	15		-6	9.27516	6.95565	1.79594	15
	C	1	0	0	8		-5	9.41871	4.69442	1.21209	15		-5	14.3782	9.38796	2.42396	15		-5	11.0573	8.65392	2.23443	15
	Try	0.354557	0.153748	0.0543581	8
							Figure 4a						Figure 4a						Figure 4a
		Mean	SD	SE	N		MCF-7 (Chemotrypsin)	Mean	SD	SE	N		MCF-7 (Caspase)	Mean	SD	SE	N		MCF-7 (Trypsin)	Mean	SD	SE	N
MCF-7	C	1	0	0	8		(-)	1	0	0	34		(-)	1	0	0	37		(-)	1	0	0	33
	Chemo	0.14882	0.0430667	0.0152264	8		-8	1.40789	0.495375	0.0849561	34		-8	1.56914	1.05299	0.173111	37		-8	1.25971	0.380028	0.0661544	33
	C	1	0	0	8		-7	2.14869	1.24071	0.212779	34		-7	2.32729	0.728878	0.119827	37		-7	1.80058	1.16348	0.202535	33
	Cas	0.268904	0.278123	0.0983312	8		-6	1.93583	1.03339	0.177224	34		-6	2.16296	0.613941	0.100931	37		-6	1.63578	1.47706	0.257123	33
	C	1	0	0	8		-5	1.75508	0.872988	0.149716	34		-5	2.02551	0.523263	0.086024	37		-5	1.62433	1.52589	0.265623	33
	Try	0.304045	0.180336	0.0637584	8
		Mean	SD	SE	N		Figure 4a						Figure 4a						Figure 4a
Y537S	C	1	0	0	8		Y537S (Chemotrypsin)	Mean	SD	SE	N		Y537S (Caspase)	Mean	SD	SE	N		Y537S (Trypsin)	Mean	SD	SE	N
	Chemo	0.0542008	0.0135893	0.00480456	8		(-)	1	0	0	52		(-)	1	0	0	52		(-)	1	0	0	52
	C	1	0	0	8		-8	0.998299	0.0481053	0.006671	52		-8	0.951504	0.119719	0.016602	52		-8	1.0708	0.0970283	0.0134554	52
	Cas	0.350162	0.0211355	0.00747254	8		-7	1.40083	0.589325	0.0817247	52		-7	1.31081	0.288277	0.0399768	52		-7	1.44617	0.192614	0.0267108	52
	C	1	0	0	8		-6	1.48159	0.521409	0.0723064	52		-6	1.0864	0.2638	0.0365825	52		-6	1.16747	0.203421	0.0282095	52
	Try	0.49089	0.0659778	0.0233267	8		-5	1.64049	1.54948	0.214874	52		-5	0.997081	0.259466	0.0359814	52		-5	1.06148	0.171999	0.023852	52
		Mean	SD	SE	N		Figure 4a						Figure 4a						Figure 4a
Tam Res	C	1	0	0	8		Tam Res (Chemotrypsin)	Mean	SD	SE	N		Tam Res (Caspase)	Mean	SD	SE	N		Tam Res (Trypsin)	Mean	SD	SE	N
	Chemo	0.11525	0.0173925	0.00614919	8		(-)	1	0	0	52		(-)	1	0	0	52		(-)	1	0	0	52
	C	1	0	0	8		-8	1.17189	0.122883	0.0170408	52		-8	1.14131	0.32631	0.045251	52		-8	1.18132	0.315158	0.0437045	52
	Cas	0.44475	0.0593266	0.0209751	8		-7	2.13958	0.36205	0.0502073	52		-7	3.74961	2.62533	0.364067	52		-7	2.39381	0.953327	0.132203	52
	C	1	0	0	8		-6	4.0268	1.22915	0.170453	52		-6	7.38357	6.2146	0.86181	52		-6	3.27939	2.41523	0.334932	52
	Try	0.333625	0.0489313	0.0172998	8		-5	3.98891	1.1319	0.156966	52		-5	8.33558	7.36265	1.02102	52		-5	3.61176	2.96106	0.410625	52

[truncated: 22 more sheets: Figure 4b_all and Fig. S5, Figure 5a, Figure 5b, Figure 5c_5d, Figure 5e, Figure 5f_5g_5h_5i, Figure 6a_6b, Figure 7a_7b, Fig7c_7d, Figure 7e_7f, Figure 7g_7h, Figure 8a_8d, Figure 8b_8e, Figure 9a_9b_(ALL), Figure 9c, Figure 9d, Fig. S1 panels A_D, Fig. S1 panels E_H, Fig. S2 panels A_D, Fig. S2 panels E_H …]
