# Supplementary material for: Ouabain and Digoxin Activate the Proteasome and the Degradation of the ERα in Cells Modeling Primary and Metastatic Breast Cancer
Source: Cancers (Basel). 2020 Dec 19;12(12):3840. doi: 10.3390/cancers12123840 (PMC7766733; doi:10.3390/cancers12123840)
Supplement: Supplementary file 1 [file cancers-12-03840-s001.zip › supplement/Tables S1-S7.xlsx]

## Sheet: Table S1
Table S1. OU regulated genes
Gene Identifier	Fold Change of OU Vs CTR	Parametric p-value
PSG9	51.151	0
CLDN1	17.129	0
LIPH	14.222	0
EDN1	12.743	0
CYP1A1	62.974	0
PSG6	18.635	0
SAT1	10.423	0
FAM46A	8.301	0
GPNMB	10.791	0
NR4A3	29.995	0
STX3	7.135	0
TXNIP	8.949	0
UCP2	-10.339	0
FNIP1	7.202	0
AAAS	-8.074	0
ATP1B3	6.774	0
PPIL3	-5.789	0
DBN1	-5.749	0
SLCO4A1	6.79	0
MRPL40	-5.075	0
ZDHHC6	-5.515	0
MMAB	-4.418	0
LATS2	4.806	0
ORC3	-5.966	0
FLCN	4.659	0
IRAK4	-5.005	0
KDM1B	-4.337	0
TC1500010788.hg.1	4.194	0
CAPN8	12.51	0
ADAT1	-3.846	0
PPIP5K2	-8.009	0
NBN	-5.644	0
ASNS	-4.648	0
ABCA3	-3.877	0
TMEM154	-4.397	0
AKAP12	4.388	0
FANCF	-4.664	0
EEF2KMT	-4.297	0
RARG	4.377	0
TSR3	-3.626	0
CYP2R1	-4.397	0
METTL7B	-5.027	0
WRB	-4.807	0
SLC38A2	5.181	0
MGAT4B	-4.122	0
BABAM2	-3.677	0
SUOX	-3.442	0
VIPAS39	-2.861	0
TMEM131L	2.955	0
ARL8B	2.822	0
GLS	2.645	0
UFM1	2.911	0
C1QTNF3-AMACR	-2.976	0
FAN1	-2.884	0
TC0200009762.hg.1	4.263	0
OCLM	3.164	0
ZNF287	-2.437	0
C21orf33	-2.633	0
SPEF2	-3.241	0
NAT1	-2.57	0
PSG5	21.531	1e-07
PSG4	15.852	1e-07
SLC19A2	8.417	1e-07
AQP3	10.363	1e-07
NR3C1	5.242	1e-07
EFNA1	6.416	1e-07
AMACR	-6.007	1e-07
TBC1D8	4.065	1e-07
TRIAP1	3.622	1e-07
TC2100007491.hg.1	-5.29	1e-07
ICK	-7.542	1e-07
CPEB2	4.213	1e-07
SPR	-3.201	1e-07
ADH5	-3.242	1e-07
MCOLN1	4.175	1e-07
CSRNP1	3.344	1e-07
TC0100009907.hg.1	-3.088	1e-07
FNDC3B	3.264	1e-07
CLK4	2.67	1e-07
MPI	-2.654	1e-07
SRF	3.399	1e-07
DUSP3	2.57	1e-07
TC1700011820.hg.1	-3.124	1e-07
TMEM144	-2.832	1e-07
CREB3	-3.035	1e-07
TC0100010926.hg.1	6.32	1e-07
ACADSB	-3.208	1e-07
ARHGAP1	-2.558	1e-07
C6orf62	-2.606	1e-07
TARBP1	-2.54	1e-07
SACS	-3.576	1e-07
CKS2	2.462	1e-07
ZSCAN26	-2.219	1e-07
DNAJC19	-2.403	1e-07
PEX11B	-3.325	1e-07
GRHPR	-2.303	1e-07
DNAJC3	2.134	1e-07
SLC7A6	2.063	1e-07
CGA	24.45	2e-07
RAB32	5.321	2e-07
MIS18A	-4.042	2e-07
ZDHHC4	-4.122	2e-07
IDH1	-4.277	2e-07
ELP1	-3.909	2e-07
MRPL24	-4.209	2e-07
SCFD2	-3.828	2e-07
NCOA7	3.204	2e-07
TC1700012353.hg.1	3.325	2e-07
C9orf64	-5.104	2e-07
ICE2	-3.348	2e-07
TOM1	3.106	2e-07
RIT1	3.638	2e-07
PCDHB16	-3.535	2e-07
DSP	2.735	2e-07
PTP4A1	2.451	2e-07
EFHC1	-2.983	2e-07
C11orf74	-3.171	2e-07
NMRAL1	-2.815	2e-07
THOC5	-2.305	2e-07
ATP6V1C1	2.78	2e-07
BOLA3	-2.5	2e-07
KIAA1107	-2.29	2e-07
MTUS1	4.521	3e-07
TC2100008285.hg.1	-5.452	3e-07
EEF1AKMT1	-4.117	3e-07
CITED2	5.092	3e-07
OVOL1	5.327	3e-07
SMARCAL1	-3.855	3e-07
NFKBIA	3.732	3e-07
LPP	3.498	3e-07
SAMD15	-3.927	3e-07
THYN1	-3.435	3e-07
CCDC125	-4.277	3e-07
TBCCD1	-4.438	3e-07
AGMAT	-3.403	3e-07
DCLRE1A	-3.142	3e-07
ZBTB37	-3.531	3e-07
TMEM184A	2.5	3e-07
ATAD2B	2.442	3e-07
TC2200007313.hg.1	-4.547	3e-07
LMNA	2.802	3e-07
DCTPP1	-4.079	3e-07
PCNX3	-2.508	3e-07
THAP10	-2.373	3e-07
NEK4	-2.196	3e-07
BHLHE40	12.481	4e-07
FAM192A	-3.891	4e-07
RTCA	-3.502	4e-07
MEN1	-4.97	4e-07
TET3	5.122	4e-07
FAM117B	-3.977	4e-07
SCRN3	-2.615	4e-07
FBXW8	-2.99	4e-07
NT5DC1	-4.511	4e-07
DYNC2LI1	-3.157	4e-07
TMEM80	2.488	4e-07
RIBC2	-2.289	4e-07
C17orf75	-2.997	4e-07
AGBL5	-2.34	4e-07
ZFC3H1	1.95	4e-07
CPEB4	5.696	5e-07
STOM	6.972	5e-07
DSCC1	-2.511	5e-07
TIMMDC1	-4.287	5e-07
ENC1	6.35	6e-07
MTMR4	-4.681	6e-07
TMEM150A	-3.197	6e-07
SIRT1	2.673	6e-07
ZNF32	-2.871	6e-07
ZFP90	-3.245	6e-07
ZNF792	-2.434	6e-07
INTS4P2	-2.457	6e-07
CD46	2.168	6e-07
DIS3L	-3.014	7e-07
SLX4IP	-3.833	7e-07
DIAPH1	2.248	7e-07
CHID1	-2.362	7e-07
LCOR	1.879	7e-07
ZFAND2A	-4.532	8e-07
CDK5	-7.103	8e-07
C18orf54	-4.122	8e-07
ARL2	-2.815	8e-07
UEVLD	-3.784	8e-07
NMI	-4.108	8e-07
TC1100012613.hg.1	-2.144	8e-07
EIF2S2	-2.102	8e-07
HSF2	3.391	9e-07
POLR2I	-2.935	9e-07
RNASEL	-3.63	9e-07
HIST1H3I	-2.783	9e-07
ANKRD12	2.685	9e-07
DOT1L	2.365	9e-07
C2orf15	-2.34	9e-07
MFSD13A	-2.338	9e-07
BBS5	-2.52	9e-07
SLC6A6	6.077	1e-06
GATAD2B	2.976	1e-06
CCNI	-2.962	1e-06
ZNF407	2.729	1e-06
HLCS	-3.253	1e-06
MRPS11	-2.24	1e-06
CCDC14	-2.915	1e-06
C16orf62	-2.757	1e-06
TC2100008297.hg.1	7.302	1.1e-06
TNFRSF10B	4.019	1.1e-06
AVPI1	16.757	1.1e-06
ATP13A2	-8.047	1.1e-06
TMED8	-2.161	1.1e-06
TC2000006818.hg.1	-3.127	1.2e-06
PARP9	-2.858	1.2e-06
TMEM14A	-1.927	1.2e-06
PHTF1	-4.023	1.3e-06
MIF4GD	-4.505	1.3e-06
SNUPN	-3.391	1.3e-06
CASP6	-4.223	1.3e-06
SLC35C1	-3.046	1.3e-06
TRIM41	-2.471	1.3e-06
HIKESHI	-2.229	1.3e-06
NUDT7	-3.535	1.3e-06
HDDC3	-2.367	1.3e-06
EHMT2	-3.204	1.3e-06
NEK1	-2.398	1.3e-06
CHMP3	-1.923	1.3e-06
RNF103-CHMP3	-1.936	1.3e-06
ATPAF1	-2.289	1.3e-06
STAMBP	-2.063	1.3e-06
PLD1	8.928	1.4e-06
URI1	-2.694	1.4e-06
PPP1R7	-2.176	1.4e-06
ESS2	-2.848	1.4e-06
CDKN1A	5.278	1.5e-06
FKTN	-3.153	1.5e-06
SKP2	-6.476	1.5e-06
YTHDC1	3.149	1.5e-06
YPEL5	4.098	1.5e-06
KDM3A	2.67	1.5e-06
NUP58	2.657	1.5e-06
ELMSAN1	2.71	1.5e-06
BANP	2.491	1.5e-06
GPR19	-2.697	1.5e-06
SLC2A10	-2.526	1.5e-06
CARMIL1	-2.313	1.5e-06
PRMT2	-2.815	1.5e-06
CKS1B	2.329	1.5e-06
WNT7B	2.287	1.5e-06
FAM120A	1.79	1.5e-06
RPP40	-6.861	1.6e-06
RMDN1	-2.745	1.6e-06
MCRS1	-3.337	1.6e-06
MMACHC	-3.732	1.6e-06
PUM1	2.327	1.6e-06
HIVEP1	2.462	1.6e-06
DEDD	-2.735	1.6e-06
FAM86B1	-3.038	1.7e-06
ACD	-3.407	1.7e-06
POLR1E	-2.806	1.7e-06
CLIP1	2.066	1.7e-06
CBR4	-4.801	1.8e-06
DZIP3	-5.11	1.8e-06
PHLPP1	3.117	1.8e-06
ZFYVE26	2.365	1.8e-06
FAM114A2	-2.134	1.8e-06
WARS	-3.486	1.9e-06
DARS2	-5.624	1.9e-06
RAD51B	-3.49	1.9e-06
C11orf1	-3.298	1.9e-06
RDM1	-2.149	1.9e-06
PSG3	8.615	2e-06
RBM45	-3.074	2e-06
RFX5	-4.165	2e-06
WASHC3	-3.264	2e-06
RASAL2	2.78	2e-06
ZNF275	-3.128	2e-06
EIF1B	2.555	2.1e-06
CCDC122	-2.609	2.1e-06
IRX2	2.349	2.1e-06
MVK	-2.395	2.1e-06
RELL1	2.066	2.1e-06
MRPL3	-2.194	2.1e-06
NEU1	4.834	2.2e-06
TC1500008187.hg.1	2.891	2.2e-06
CAB39L	8.13	2.3e-06
FLAD1	-2.66	2.3e-06
STPG1	-2.24	2.3e-06
LRRC8D	-3.399	2.4e-06
PRIM1	-3.167	2.4e-06
GUF1	-2.799	2.4e-06
MOCOS	-2.423	2.4e-06
SERF2	2.485	2.4e-06
LRRC23	-2.494	2.4e-06
HSD17B7	-2.092	2.4e-06
BCS1L	-4.993	2.5e-06
AEN	5.04	2.5e-06
ANKEF1	-6.529	2.5e-06
AKAP8L	2.529	2.5e-06
GSTO2	-3.972	2.5e-06
TTC17	2.059	2.5e-06
EPHX4	-2.078	2.5e-06
TTC31	-2.305	2.5e-06
ABHD10	-3.333	2.6e-06
ACAT2	-3.272	2.6e-06
HSF2BP	-3.056	2.6e-06
ALKBH8	-2.667	2.6e-06
PHLDA3	2.579	2.6e-06
SNX7	-3.11	2.6e-06
DOC2A	-2.151	2.6e-06
NRSN2	-4.352	2.7e-06
TC0100010133.hg.1	-2.796	2.7e-06
TERF1	-2.698	2.7e-06
DRG2	-2.555	2.7e-06
SIKE1	-2.121	2.7e-06
KIAA0513	3.527	2.8e-06
ERMARD	-2.829	2.8e-06
TC0800012255.hg.1	-2.448	2.8e-06
CEP63	-2.477	2.8e-06
PEX1	-2.168	2.8e-06
ZNF326	-3.886	2.9e-06
NARS2	-4.292	2.9e-06
TM7SF2	-2.848	2.9e-06
SYNRG	2.351	2.9e-06
CNDP2	-2.242	2.9e-06
NPIPB3	2.119	2.9e-06
TTLL1	-2.166	2.9e-06
EIF2B3	-4.464	3e-06
RNASEH2A	-2.698	3e-06
SLC25A10	-4.982	3e-06
NDUFAF3	-2.173	3e-06
ELMOD3	-2.704	3.1e-06
AHSA2	-2.465	3.1e-06
ASB8	-2.384	3.1e-06
DUSP4	3.828	3.2e-06
TMEM87A	2.685	3.2e-06
JAK2	-2.997	3.2e-06
DUSP18	-3.372	3.2e-06
DUSP1	8.684	3.3e-06
VPS52	-4.184	3.3e-06
FBXL17	-3.643	3.4e-06
YAP1	3.859	3.4e-06
FRG1BP	-2.942	3.4e-06
EAF1	2.245	3.4e-06
ZNF18	-2.494	3.4e-06
TCEA2	-2.497	3.4e-06
PSMD4	-2.282	3.4e-06
MCM5	-1.952	3.4e-06
IER5	9.116	3.5e-06
THAP1	3.379	3.5e-06
ATP6V1B2	2.679	3.5e-06
FIBP	-2.534	3.5e-06
ATAD1	1.977	3.5e-06
NRP1	2.178	3.6e-06
MYSM1	2.24	3.6e-06
INO80E	-1.979	3.6e-06
AGTRAP	-4.993	3.7e-06
VPS29	-2.204	3.8e-06
PARP12	-2.321	3.8e-06
QSOX2	2.428	3.8e-06
DARS	-2	3.8e-06
KCNK1	2.54	3.9e-06
NPTN	2.227	3.9e-06
EIF2AK1	-2.002	3.9e-06
DGKH	1.834	3.9e-06
DBT	-2.109	3.9e-06
ZNF572	-3.142	4e-06
RECQL	-2.365	4e-06
IPP	-3.145	4e-06
FAM86C1	-2.845	4e-06
TC1200012650.hg.1	-2.054	4e-06
SHMT2	-2.809	4.1e-06
ERMAP	-4.06	4.1e-06
TC2200007457.hg.1	2.389	4.1e-06
TRMT1L	-2.786	4.1e-06
TACO1	-2.023	4.1e-06
TC0300011050.hg.1	-2.305	4.2e-06
DIAPH3	2.362	4.2e-06
SC5D	3.498	4.3e-06
ADAM17	1.993	4.4e-06
TRAF4	3.095	4.5e-06
MAPK9	-1.894	4.5e-06
CLCN7	4.233	4.6e-06
PHF14	-4.112	4.7e-06
CPSF3	-2.271	4.7e-06
SLC38A6	-2.178	4.8e-06
DSN1	-1.977	4.8e-06
EPRS	-4.851	4.9e-06
PSG1	7.312	4.9e-06
ZNF776	2.636	4.9e-06
NIPSNAP2	-2.871	5e-06
TMTC2	2.786	5e-06
ATG4D	2.915	5.1e-06
AFDN	2.191	5.1e-06
TRADD	-2.356	5.1e-06
UBAP1	2.073	5.1e-06
KIFC3	2.056	5.1e-06
C21orf33	-2.08	5.1e-06
ZBED8	-2.582	5.2e-06
AGGF1	-5.789	5.3e-06
FUNDC2	3.531	5.3e-06
ELOVL4	4.07	5.3e-06
KDM5C	2.253	5.3e-06
HNRNPA1L2	-2.348	5.3e-06
ATG4C	-3.298	5.4e-06
IFFO2	3.991	5.5e-06
LIMA1	4.362	5.5e-06
PDCD2L	-4.032	5.5e-06
MRPS16	-2.173	5.5e-06
PATZ1	-2.935	5.5e-06
ASXL2	2.357	5.6e-06
TC0200016484.hg.1	3.287	5.6e-06
STK3	1.912	5.6e-06
SLC35B4	-2.153	5.6e-06
ZSCAN32	-1.811	5.6e-06
ZNF239	-3.223	5.7e-06
TAS2R19	2.311	5.7e-06
ZBTB14	-2.742	5.8e-06
TNFRSF10A	2.266	5.8e-06
APEX1	-3.395	5.9e-06
SPPL3	2.037	5.9e-06
CCDC90B	-3.01	6e-06
GEMIN6	-2.986	6.1e-06
TC0100017471.hg.1	1.832	6.1e-06
TC1100013173.hg.1	-1.772	6.1e-06
ALAS1	-1.845	6.2e-06
TCF19	-2.514	6.3e-06
SLC35B3	-2.851	6.4e-06
MBNL2	2.357	6.5e-06
PAPSS1	-2.588	6.5e-06
DPH6	-2.979	6.6e-06
C22orf46	-2.09	6.7e-06
ZFAND3	1.751	6.7e-06
SDC4	4.061	6.8e-06
TC1200006896.hg.1	3.257	6.8e-06
UBL7	-4.574	6.8e-06
MRPL20	-1.803	6.8e-06
ZNF184	-2.201	6.8e-06
NADK	3.325	6.9e-06
TKFC	-2.579	6.9e-06
WEE1	2.287	6.9e-06
PSMA1	-2.242	7.3e-06
IMPACT	-3.131	7.4e-06
INTS13	-3.968	7.4e-06
CC2D1A	-1.948	7.4e-06
HARS	-2.085	7.6e-06
B3GNT3	2.786	7.6e-06
TC0100018431.hg.1	2.042	7.6e-06
VEGFC	5.986	7.8e-06
SFXN2	-3.506	7.8e-06
FRYL	2.3	7.8e-06
SECISBP2L	2.268	7.8e-06
DPY19L3	-2.276	7.8e-06
ADAM22	-2.651	7.9e-06
PCED1A	-2.888	7.9e-06
TPGS2	-2.189	7.9e-06
C17orf80	-2.012	7.9e-06
PSG8	21.162	8e-06
SUN1	2.056	8.2e-06
LNX2	2.131	8.2e-06
BROX	-1.963	8.2e-06
SNX25	2.5	8.3e-06
CBR1	-3.515	8.4e-06
HIBCH	-2.767	8.5e-06
TSFM	-1.868	8.5e-06
INTS3	-5.057	8.6e-06
SERTAD2	4.209	8.6e-06
USP21	-3.264	8.6e-06
DMAC1	-2.694	8.6e-06
SLC10A7	-3.113	8.6e-06
HSP90AB1	-1.761	8.6e-06
TUBE1	-3.837	8.7e-06
MAGEF1	-2.063	8.7e-06
CFAP36	-1.857	8.7e-06
ZNF592	2.158	8.7e-06
TBC1D3P1-DHX40P1	-2.667	8.8e-06
RABL2B	-2.292	8.8e-06
FAM193B	2.189	8.8e-06
RLF	2.497	9e-06
ANXA3	2.529	9e-06
BBS4	-3.613	9.1e-06
PAXBP1	2.222	9.1e-06
GTF2H5	-2.209	9.1e-06
THEM4	-5.266	9.4e-06
MAT2A	-2.343	9.4e-06
IPO8	-2.673	9.5e-06
CCNG2	2.561	9.5e-06
OAZ1	-2.332	9.5e-06
TC0200013351.hg.1	2.206	9.6e-06
NECTIN4	3.399	9.6e-06
RAPH1	5.236	9.7e-06
TBC1D7	-2.871	9.7e-06
SLC33A1	-3.348	9.8e-06
SAMD8	2.921	9.8e-06
C7orf49	-3.099	9.9e-06
NPIPB13	2.099	9.9e-06
FBXO4	-2.23	9.9e-06
ACOT7	-2.502	1e-05
IFT172	-2.365	1.02e-05
CYR61	7.005	1.03e-05
PAICS	-2.308	1.03e-05
DALRD3	-3.081	1.04e-05
ETNK1	2.445	1.04e-05
HPS3	-2.485	1.05e-05
CEP78	-4.146	1.06e-05
TMEM267	-3.049	1.06e-05
U2AF2	-2.075	1.06e-05
AHNAK	2.063	1.06e-05
AMD1	2.701	1.07e-05
RABL2A	-1.966	1.07e-05
RIC1	3.572	1.08e-05
ZYG11B	-2.401	1.08e-05
CTNNAL1	2.173	1.08e-05
TMEM45B	4.382	1.09e-05
ELMOD2	-2.384	1.09e-05
CGN	3.193	1.1e-05
NFS1	-2.426	1.1e-05
PDK2	-5.098	1.12e-05
DCAF16	2.348	1.12e-05
NUBPL	-3.801	1.12e-05
THAP3	1.719	1.12e-05
CTPS2	-4.253	1.15e-05
RIDA	-2.266	1.15e-05
NPEPL1	-3.85	1.16e-05
PLPBP	-2.229	1.17e-05
CCDC18	-2.114	1.17e-05
RSRC1	-2.023	1.18e-05
EFCAB11	-3.754	1.19e-05
KDELC1	-2.253	1.19e-05
KRCC1	-2.023	1.21e-05
AKTIP	2.707	1.22e-05
ZNF335	2.838	1.24e-05
SLC25A46	-2.384	1.25e-05
KIF27	-1.883	1.25e-05
PRPF40B	-1.961	1.26e-05
ADAL	-3.375	1.27e-05
RSF1	2.217	1.27e-05
PCDHB9	-2.009	1.28e-05
MAP2K5	-3.387	1.29e-05
PSMG3-AS1	-2.112	1.29e-05
TAMM41	-4.046	1.3e-05
TMCO4	-3.088	1.3e-05
ZC3H4	-2.691	1.3e-05
EXOSC2	-2.332	1.3e-05
CORO1B	-1.862	1.31e-05
ERCC5	-1.826	1.31e-05
AGBL2	-3.446	1.32e-05
LAP3	-2.799	1.32e-05
PNISR	2.146	1.32e-05
CYB561A3	-3.171	1.33e-05
USP36	2.199	1.33e-05
CREBRF	13.177	1.34e-05
ZSWIM6	3.164	1.34e-05
ZBTB2	1.626	1.34e-05
GOLGA1	-2.938	1.35e-05
CDCA7	-4.367	1.36e-05
NIT2	-3.344	1.37e-05
SSH3	-2.373	1.37e-05
PSG11	2.819	1.37e-05
PSMD11	-2.482	1.38e-05
MYH9	1.649	1.38e-05
CTBP1-AS2	-2.297	1.39e-05
ZNF138	-2.359	1.4e-05
TCF7L2	2.543	1.4e-05
RNF141	-1.755	1.4e-05
SETD2	2.412	1.41e-05
COQ10B	2	1.41e-05
ABTB2	2.952	1.44e-05
CRYZ	-3.895	1.45e-05
MRPL58	-2.935	1.48e-05
ALKBH2	-3.802	1.49e-05
ATF3	6.908	1.49e-05
GRHL1	3.045	1.49e-05
ZNF25	-3.257	1.49e-05
USP1	-2.271	1.49e-05
DCP1B	-2.729	1.5e-05
FOXN3	3.559	1.52e-05
COMMD10	2.253	1.52e-05
TOP1	2.537	1.53e-05
C1orf210	-2.789	1.54e-05
TC0700013332.hg.1	-1.932	1.54e-05
BAZ2B	3.407	1.55e-05
PHKB	-2.751	1.55e-05
ZNF750	7.432	1.56e-05
PHF11	-2.112	1.56e-05
PAK1IP1	-2.526	1.56e-05
THAP7	-3.298	1.57e-05
HMGB2	2.107	1.57e-05
DMAP1	-2.154	1.58e-05
FAF2	1.641	1.58e-05
NPIPB11	1.881	1.58e-05
FOCAD	-2.3	1.59e-05
RPAP3	-1.723	1.59e-05
PTRH2	1.749	1.59e-05
GMPPA	-4.047	1.61e-05
FXN	-2.809	1.62e-05
CHD4	-1.636	1.62e-05
MSL3	-2.526	1.65e-05
PRMT7	-3.038	1.66e-05
OSGEPL1	-4.511	1.68e-05
UQCC1	-1.782	1.7e-05
XPOT	-2.851	1.74e-05
GSTM4	-3.968	1.76e-05
MAPK8IP3	3.257	1.77e-05
PCYT2	-2.661	1.78e-05
FARSB	-2.505	1.78e-05
POLI	-2.359	1.78e-05
COPB2	-1.643	1.78e-05
GDPGP1	-2.673	1.79e-05
IQCK	-2.462	1.79e-05
EIF1	1.566	1.79e-05
ERRFI1	3.414	1.81e-05
CPT2	-3.113	1.82e-05
ZNF584	-2.305	1.82e-05
RSAD1	-2.099	1.84e-05
NR1D1	4.065	1.85e-05
TMEM128	-2.757	1.87e-05
FPGT	-3	1.88e-05
VPS26B	-2.144	1.89e-05
CHAF1B	-2.392	1.89e-05
USP28	-1.923	1.89e-05
TC1600011372.hg.1	-3.038	1.9e-05
C4orf3	1.692	1.9e-05
SLC37A4	-6.328	1.91e-05
AKAP5	-4.258	1.91e-05
CYP51A1	-2.023	1.92e-05
EFCAB13	-2.406	1.92e-05
NAE1	-2.343	1.94e-05
CDKN1B	1.739	1.94e-05
ZFP69	-2.502	1.95e-05
MRM2	-2.097	1.97e-05
C9orf129	1.507	1.97e-05
TC1400010714.hg.1	-2.664	1.99e-05
PSPH	-2.274	2e-05
CROT	-2.451	2.02e-05
CUEDC2	-3.313	2.04e-05
ZMYM3	-2.621	2.05e-05
NDUFAF1	-3.418	2.05e-05
TPMT	-2.201	2.05e-05
CCT3	-1.919	2.06e-05
GSTM2	-3.19	2.07e-05
PDSS1	-2.141	2.07e-05
MSH2	-2.235	2.08e-05
KIAA1143	-1.879	2.11e-05
FNBP4	2.019	2.13e-05
PRIMPOL	-2.156	2.13e-05
DNAJB1	-1.936	2.18e-05
RAPGEF6	1.832	2.19e-05
ZFAND1	-2.051	2.2e-05
COX15	-2.271	2.21e-05
GNAZ	-2.292	2.21e-05
PIGK	-2.005	2.22e-05
POMGNT2	-2.121	2.23e-05
PDCD2	-2.311	2.24e-05
TC1200011968.hg.1	2.471	2.26e-05
SQOR	-1.93	2.26e-05
PUS3	-1.794	2.26e-05
LANCL1	-4.999	2.27e-05
OAZ2	-2.232	2.28e-05
LRRCC1	-7.456	2.3e-05
SFR1	-3.298	2.3e-05
DPP3	-2.042	2.3e-05
MAFG	1.542	2.3e-05
CLOCK	-1.998	2.32e-05
AIG1	-2.253	2.33e-05
ATP2B1	3.138	2.35e-05
MMS22L	-2.505	2.35e-05
KCTD18	-3.618	2.39e-05
KLHL28	2.204	2.4e-05
CEP120	-3.018	2.4e-05
TC2100006442.hg.1	4.408	2.41e-05
NUDT12	-3.367	2.42e-05
PAPOLG	2.04	2.42e-05
PTP4A2	-2.176	2.43e-05
IGF2R	1.95	2.43e-05
CACYBP	-3.038	2.45e-05
C2CD5	-4.659	2.47e-05
BLMH	-2.173	2.47e-05
ARHGAP10	2.087	2.47e-05
RAP2A	-2.082	2.48e-05
ANAPC5	-1.919	2.5e-05
SCP2	-1.894	2.51e-05
COQ5	-2.636	2.52e-05
KLHDC9	-2.102	2.53e-05
ZYX	2.815	2.54e-05
C16orf58	-2.224	2.55e-05
CHERP	1.573	2.56e-05
MRPL18	-2.075	2.57e-05
ZNF585B	-2.153	2.58e-05
TC1500009109.hg.1	2.612	2.6e-05
FGD4	2.042	2.61e-05
CACNB3	-2.979	2.64e-05
HSPA13	2.793	2.64e-05
PORCN	-3.092	2.65e-05
NSDHL	-2.462	2.65e-05
TIGAR	2.021	2.65e-05
GIGYF2	1.977	2.67e-05
AASDH	-1.809	2.67e-05
EOGT	-2.67	2.68e-05
WDR12	-2.606	2.69e-05
ABHD11	-2.552	2.7e-05
PQLC2	3.07	2.71e-05
MMAA	-2.955	2.71e-05
SRSF6	-1.912	2.73e-05
UMAD1	2.832	2.74e-05
CIRBP	-2.426	2.74e-05
PTTG1	2.059	2.75e-05
TMEM222	2.295	2.76e-05
PHF2	1.923	2.76e-05
TC1500010360.hg.1	-2.213	2.76e-05
CDKN2C	-1.737	2.78e-05
TMEM177	-2.448	2.82e-05
GATD1	2.232	2.85e-05
NDUFA8	-1.979	2.85e-05
MAP3K11	-1.792	2.86e-05
NAPG	-1.692	2.88e-05
RNLS	-1.879	2.9e-05
FUS	-1.923	2.91e-05
POP1	-1.993	2.92e-05
NOC4L	-2.357	2.93e-05
GLCCI1	4.801	2.95e-05
LARS	-3.36	2.95e-05
POGZ	1.819	2.97e-05
UGGT1	-2.061	3.01e-05
TUFT1	3.668	3.02e-05
ATP6V0C	1.892	3.02e-05
XRCC1	-2.959	3.03e-05
MRS2	-3.474	3.06e-05
YBX2	-2.107	3.06e-05
DPH5	-3.298	3.07e-05
EFCAB14	-1.794	3.08e-05
SLK	1.769	3.08e-05
TMEM156	2.582	3.09e-05
OMA1	-2.134	3.11e-05
TC1500008038.hg.1	-4.49	3.12e-05
ASF1A	-2.573	3.14e-05
CARS	-1.984	3.14e-05
ANAPC1	-2.357	3.15e-05
C1orf123	-2.217	3.17e-05
NCLN	1.868	3.19e-05
TTC5	-2.499	3.2e-05
AJUBA	2.949	3.22e-05
LCMT1	-2.387	3.23e-05
C7orf25	-3.253	3.23e-05
TC1600011364.hg.1	1.834	3.24e-05
DUS2	-2.537	3.26e-05
IRS2	5.408	3.28e-05
FEM1A	1.761	3.28e-05
STK11	1.888	3.29e-05
SGK1	3.179	3.3e-05
HEATR5B	-1.721	3.32e-05
CSNK1G3	-1.695	3.32e-05
GOLGA3	-1.697	3.35e-05
SIPA1L2	2.594	3.37e-05
NFAT5	4.691	3.4e-05
TC1700011208.hg.1	-1.843	3.4e-05
SETMAR	-4.713	3.42e-05
C9orf78	-2.403	3.42e-05
GPR180	-2.276	3.42e-05
TM2D1	1.855	3.42e-05
FUZ	-5.959	3.48e-05
MAD2L2	-3.272	3.48e-05
SRFBP1	1.753	3.48e-05
DHX40	-3.021	3.5e-05
S100PBP	-2.357	3.51e-05
DNPH1	-2.488	3.51e-05
DDIT3	1.788	3.51e-05
SFXN1	1.823	3.55e-05
TFPT	-2.454	3.55e-05
OTUD3	2.186	3.56e-05
TC1700010914.hg.1	2.033	3.56e-05
PRDX3	-2.573	3.56e-05
PTPN13	-1.834	3.58e-05
TTC39A	-2.935	3.59e-05
TC0900007085.hg.1	-2.292	3.59e-05
PRMT6	-4.719	3.61e-05
DCAF6	-1.721	3.65e-05
SLC25A40	-2.745	3.67e-05
NUDT2	-3.021	3.68e-05
KLHL12	-2.109	3.69e-05
TET1	-3.248	3.73e-05
KANSL1	2.679	3.73e-05
LEMD3	2.713	3.74e-05
POLR3GL	-1.676	3.76e-05
TC0600013762.hg.1	-2.497	3.79e-05
C1orf131	-2.457	3.79e-05
TMTC4	-2.346	3.79e-05
MVD	-2.276	3.82e-05
TC1100008188.hg.1	2.114	3.82e-05
CEBPZOS	1.877	3.82e-05
THNSL2	-1.864	3.82e-05
MPV17L2	-2.348	3.83e-05
GPATCH4	-2.021	3.87e-05
TC0700013223.hg.1	1.919	3.87e-05
CTDSP2	2.097	3.88e-05
CCNH	2.059	3.9e-05
FOSL1	4.061	3.91e-05
NARS	-1.941	3.91e-05
ACSL3	2.268	3.95e-05
TEF	2.754	3.99e-05
NPRL2	-2.928	4e-05
TCTEX1D2	-2.112	4e-05
PSG7	3.842	4.01e-05
KIF1BP	-2.194	4.04e-05
COA3	-1.905	4.07e-05
ID3	5.502	4.08e-05
ATP6V1A	1.927	4.1e-05
AFF4	1.912	4.12e-05
SELENOW	-3.291	4.14e-05
WBP1	-1.638	4.16e-05
TC0800011137.hg.1	-2.146	4.21e-05
ADPRHL1	-2.603	4.21e-05
EXO1	-2.508	4.22e-05
MAPK8IP2	2.716	4.23e-05
SLC31A2	3.186	4.3e-05
MAL2	1.474	4.31e-05
FAAP100	-2.038	4.32e-05
ZFAT	1.638	4.36e-05
GTF2H3	-3.337	4.43e-05
SMCR8	2.885	4.43e-05
IDI1	-2.546	4.43e-05
KLHL36	-1.941	4.44e-05
PIGB	-2.591	4.44e-05
DNTTIP1	-3.142	4.5e-05
PRRC1	-2.124	4.5e-05
MRPL17	-2.546	4.54e-05
VEGFA	2.324	4.54e-05
SLC35E3	-2.997	4.55e-05
TC1600011373.hg.1	-2.822	4.55e-05
MTIF3	-2.271	4.56e-05
SORD	-7.144	4.57e-05
RRP36	-2.263	4.6e-05
PTPN3	-2.351	4.6e-05
GDAP2	-1.575	4.61e-05
SLC9A2	-4.428	4.62e-05
TC0100009943.hg.1	-2.059	4.64e-05
CRKL	1.943	4.71e-05
KATNB1	-1.723	4.71e-05
FAM208A	-2.373	4.72e-05
VDAC3	-2.698	4.81e-05
TC0100011272.hg.1	2.028	4.82e-05
POLDIP2	-2.881	4.83e-05
SERF2-C15ORF63	1.749	4.84e-05
MSRB1	-2.549	4.87e-05
RIC8B	-2.116	4.89e-05
MANEA	-3.099	4.94e-05
MERTK	-2.8	4.96e-05
HENMT1	-9.426	4.97e-05
HACD2	1.595	4.98e-05
CCDC115	-1.709	4.99e-05
SUGP2	1.761	5.01e-05
EIF3M	-2.163	5.03e-05
SUGT1	-2.176	5.03e-05
LAPTM4A	1.491	5.03e-05
PER2	3.364	5.05e-05
SWAP70	2.329	5.08e-05
MORC4	-3.223	5.1e-05
TSUnmapped00000732.hg.1	-5.716	5.11e-05
PARL	-1.954	5.17e-05
ALG6	-2.952	5.18e-05
MTMR6	-1.713	5.19e-05
TSC22D1	2.102	5.21e-05
MAFK	8.292	5.23e-05
RFT1	-2.119	5.25e-05
FBXO9	-2.284	5.28e-05
PCMTD2	-2.651	5.29e-05
MAN2B2	-1.957	5.32e-05
PSMA4	-1.64	5.32e-05
GSE1	2.104	5.33e-05
RRM2B	2.04	5.34e-05
TAOK2	-2.153	5.37e-05
SIRT5	-1.97	5.43e-05
PRNP	3.074	5.48e-05
TDRKH	1.697	5.5e-05
AGO4	1.847	5.54e-05
FAM126B	1.755	5.54e-05
COMMD7	-1.772	5.58e-05
TCFL5	-2.116	5.61e-05
CCDC74A	-2.014	5.63e-05
SYK	-2.627	5.64e-05
ITPR1	4.136	5.72e-05
NDRG1	10.423	5.83e-05
GPT2	-2.585	5.85e-05
TC1200012802.hg.1	-2.685	5.85e-05
ZNF143	2.451	5.85e-05
FOXJ3	1.879	5.86e-05
SCAMP5	-1.903	5.86e-05
CIART	5.327	5.88e-05
MUL1	1.836	5.9e-05
LPIN2	2.494	5.92e-05
UBXN2B	-2.163	5.92e-05
KLHL24	5.08	5.95e-05
ZNF343	-2.295	5.96e-05
STK17B	5.075	5.97e-05
ZW10	-2.311	5.98e-05
C2orf74	-4.403	6e-05
ZCCHC2	1.798	6.04e-05
NSMCE1	-3.197	6.08e-05
TC1600011505.hg.1	1.776	6.09e-05
TC0300007296.hg.1	1.986	6.14e-05
ARRDC4	5.175	6.15e-05
UVRAG	2.428	6.15e-05
HERC3	2.03	6.17e-05
PTCD2	-2.406	6.26e-05
ZSCAN16	-2.166	6.26e-05
TC1700010916.hg.1	1.896	6.29e-05
GINS3	-2.194	6.3e-05
LIPA	-2.303	6.31e-05
UPF1	1.784	6.31e-05
RELT	2.028	6.33e-05
DUSP23	-1.682	6.34e-05
TC1000011605.hg.1	-2.905	6.36e-05
FMO4	-2.432	6.41e-05
TC1200010833.hg.1	-2.564	6.43e-05
SEMA4B	2.555	6.49e-05
KBTBD4	-1.739	6.49e-05
IFT22	-3.215	6.5e-05
BRCC3	-6.248	6.54e-05
COPRS	2.049	6.54e-05
SLC1A5	-2.206	6.59e-05
NEMP1	1.952	6.59e-05
TC0100012468.hg.1	2.019	6.66e-05
ZNF691	-1.687	6.66e-05
PPM1L	3.927	6.67e-05
ANGEL2	-2.403	6.67e-05
PCYOX1L	-4.238	6.68e-05
PRR3	-2.384	6.72e-05
SDR39U1	-2.406	6.73e-05
RABEPK	-2.819	6.75e-05
TC1300006960.hg.1	-4.065	6.76e-05
BAZ2A	2.609	6.76e-05
GMDS	-2.392	6.77e-05
C1GALT1	2.723	6.77e-05
IDNK	-2.107	6.81e-05
ERI2	-2.935	6.85e-05
MOB3A	-2.406	6.85e-05
AGK	-2.793	6.86e-05
ARMC1	-1.877	6.86e-05
TIPARP	5.302	6.88e-05
CEP152	1.723	6.88e-05
HACE1	-1.64	6.9e-05
SLC35E1	1.621	6.91e-05
DUSP10	5.028	6.95e-05
SNX17	-2.066	6.97e-05
CRIM1	2.134	6.98e-05
NRF1	1.727	6.98e-05
DFFA	-1.95	7e-05
ZMPSTE24	-1.661	7.01e-05
ARID1A	2.329	7.04e-05
MED9	1.757	7.05e-05
ABCC1	2.102	7.06e-05
CLSTN1	2.237	7.1e-05
BRMS1	-1.995	7.14e-05
LRIG2	1.721	7.17e-05
ATP23	-3.723	7.26e-05
FLVCR2	3.028	7.27e-05
RAB3A	-2.073	7.29e-05
TC0300009324.hg.1	1.796	7.32e-05
PIGF	-2.488	7.36e-05
WSB1	3.945	7.37e-05
METTL1	-3.204	7.37e-05
NIPSNAP1	-3.329	7.44e-05
PAPOLA	-1.836	7.44e-05
SPATS2L	-1.725	7.48e-05
KIF20B	1.805	7.5e-05
TST	-1.78	7.58e-05
MRPL46	-2.546	7.59e-05
LYPLAL1	-3.279	7.61e-05
PPM1D	2.059	7.66e-05
KNOP1	-2.255	7.71e-05
PSMC5	-1.703	7.71e-05
NOL10	-2.414	7.75e-05
GTF2A2	1.6	7.75e-05
VPS33A	-2.168	7.77e-05
SLC30A6	-1.993	7.77e-05
TNPO2	2.261	7.77e-05
ITPK1	-1.866	7.85e-05
NIPBL	1.877	7.86e-05
FBXO16	-3.014	7.87e-05
HSD17B4	-3.067	7.9e-05
TC1600008137.hg.1	-2.035	7.9e-05
RRP7A	-2.25	7.91e-05
CLTA	1.763	7.91e-05
S100A10	1.546	7.99e-05
AKIP1	-1.689	7.99e-05
PYROXD1	-3.06	8e-05
NPRL3	-3.972	8.02e-05
PHAX	-1.69	8.02e-05
PCDHB4	-1.444	8.1e-05
TBCD	-1.93	8.12e-05
EPG5	2.023	8.15e-05
DIS3L2	-2.044	8.17e-05
ANKRD17	2.261	8.19e-05
ZNF480	-1.883	8.23e-05
TC0X00006764.hg.1	-2.211	8.25e-05
HIP1	-1.959	8.25e-05
CYP4F11	-3.775	8.33e-05
FIG4	-2.359	8.33e-05
ADGRG6	3.719	8.35e-05
NOA1	-1.901	8.4e-05
TRUB2	-2.474	8.48e-05
DNAJC30	-2.126	8.48e-05
BRD4	1.821	8.48e-05
STOML2	-1.558	8.49e-05
NUDT6	-2.767	8.64e-05
SAYSD1	-1.653	8.65e-05
LCOR	1.803	8.74e-05
AGPAT3	-2.412	8.81e-05
PDE12	2.092	8.82e-05
NUFIP2	1.879	8.85e-05
EBAG9	-3.06	8.9e-05
NABP2	-3.547	8.97e-05
PCDH19	3.211	9e-05
VASN	3.234	9.01e-05
ZSWIM8	1.923	9.01e-05
PIP4P1	2.033	9.05e-05
ATF7IP	1.733	9.06e-05
LAMTOR3	3.66	9.15e-05
TSUnmapped00000485.hg.1	2.063	9.27e-05
TBCK	-3.063	9.36e-05
HMBS	-2.389	9.38e-05
N4BP2	-1.853	9.4e-05
GK5	-2.579	9.44e-05
SLF2	-2.395	9.45e-05
TC0100018434.hg.1	-1.786	9.46e-05
PNPO	-3.618	9.47e-05
TOP1MT	-1.866	9.47e-05
ZNF391	-2.298	9.49e-05
ZNF644	1.988	9.5e-05
TAF8	2.417	9.51e-05
PLEKHA6	2.194	9.51e-05
PRKAG1	-1.857	9.57e-05
IGFBP3	3.685	9.59e-05
VTA1	-1.643	9.62e-05
ELOVL6	-2.997	9.64e-05
RND3	3.387	9.66e-05
DNAJB2	-2.389	9.68e-05
PGM2L1	6.386	9.7e-05
TTC1	-1.647	9.72e-05
USP53	2.209	9.87e-05
TXN2	-2.059	9.87e-05
CCDC24	-1.692	9.87e-05
POLR3B	-3.588	9.91e-05
DFFB	-1.903	0.0001011
ZNF233	-1.899	0.0001011
MCMBP	-1.659	0.0001011
TMEM106B	-1.688	0.0001021
GADD45B	3.454	0.0001022
SPTSSA	2.457	0.0001026
THOC3	-1.678	0.0001026
SIK3	2.1	0.0001029
ANKRD46	-1.984	0.0001037
SENP8	-1.901	0.0001037
TC0500008810.hg.1	-1.537	0.0001038
PRUNE1	-2.445	0.000104
DNASE1	2.156	0.0001041
PCBD1	-2.253	0.0001045
DPY30	-1.725	0.0001052
COPS6	-1.483	0.0001057
SCPEP1	-2.002	0.0001058
TC2200007963.hg.1	3.095	0.0001066
WDR74	-1.703	0.0001068
TRIM45	-1.788	0.0001072
MRPL4	-1.91	0.0001075
MKLN1	1.595	0.0001075
AP1S3	2.485	0.0001077
LOC441155	2.021	0.0001081
PRPF4	-2.479	0.0001085
KDM6B	2.745	0.0001085
AIDA	-1.567	0.0001085
WWTR1	2.969	0.000109
NQO2	-3.257	0.000109
METTL9	-1.957	0.0001091
TC1700012242.hg.1	2.654	0.0001092
HOXC13	2.742	0.0001096
PPP5C	-1.674	0.0001099
POU2F1	2.664	0.00011
SMIM8	-2.295	0.0001102
PKN2	1.674	0.0001102
SMG5	1.792	0.0001102
SUSD6	2.582	0.0001105
TC0200007195.hg.1	-2.313	0.0001105
SARAF	-1.853	0.0001105
PPP1R3D	-2.431	0.0001106
MBNL1	2.047	0.0001122
ZDHHC21	-2.109	0.0001124
THNSL1	-3.23	0.0001125
BOD1L1	1.941	0.0001125
ANO10	-2.087	0.0001129
NEIL2	-1.796	0.0001132
RAD51C	-2.139	0.0001133
EEF1AKMT2	-1.807	0.0001136
RNF111	1.711	0.0001136
P4HA1	2.303	0.0001141
CNOT7	-1.697	0.0001143
ADM	14.487	0.0001144
UBE4B	-1.523	0.0001147
DAG1	-2.777	0.0001148
TC2100008496.hg.1	1.798	0.0001148
KCTD20	-1.855	0.0001148
TSUnmapped00000639.hg.1	4.438	0.000115
ZNF770	1.739	0.0001158
POLR3E	1.621	0.000116
MKKS	-3.506	0.0001165
OLFM1	-3.963	0.0001167
GSTCD	-1.56	0.0001169
KPNA4	2.324	0.0001175
ZFP64	-2.271	0.0001176
SEPHS2	-2.042	0.0001179
KRT80	3.668	0.000118
IFT140	-2.073	0.0001188
CHMP1B	1.892	0.0001188
ITGAV	2.651	0.0001191
FANCI	-2.311	0.0001191
ARID1B	1.873	0.0001191
FNTB	-2.354	0.0001193
DLAT	-1.86	0.0001197
ANXA4	-2.245	0.0001206
SDSL	-4.907	0.0001212
NUDT16	-2.502	0.0001228
DET1	-4.569	0.0001232
ZNF777	-1.753	0.0001238
CD164	1.86	0.0001241
XPNPEP1	-3.257	0.0001245
C6orf203	-3.004	0.0001252
ZCCHC14	1.945	0.0001252
BIVM-ERCC5	-2.384	0.000126
UBE2R2	1.693	0.0001262
ATP1B1	6.981	0.0001266
BLOC1S5	-2.232	0.0001268
LHX2	-2.158	0.0001271
GYG1	-1.8	0.0001271
ORC5	-2.582	0.0001272
MELK	-1.975	0.0001278
GPAM	-2.206	0.0001282
PTGES3	-1.774	0.0001285
AMZ2	-3.313	0.0001295
EXOSC8	-2.526	0.0001297
TC1200012267.hg.1	1.604	0.0001297
IQCH	-3.651	0.0001305
TMEM171	-2.987	0.0001308
NUCB1	-2.059	0.0001318
ARL5A	-2.505	0.0001326
BRI3	2.822	0.0001327
KMT2C	1.641	0.000134
GIT2	-1.674	0.0001346
WASHC5	-1.834	0.0001352
IL18BP	2.3	0.0001359
N6AMT1	-2.258	0.0001361
FGGY	-3.178	0.0001372
FTCDNL1	-1.715	0.0001373
SPIDR	-1.711	0.0001375
TANC1	2.694	0.0001376
ULBP1	-2.462	0.0001378
TRAF3IP1	-1.623	0.0001394
PRMT9	-1.505	0.0001409
TSUnmapped00000183.hg.1	2.925	0.0001413
HSBP1L1	3.157	0.000142
SAAL1	-2.993	0.000142
PMVK	-2.194	0.0001421
CHP1	-1.796	0.0001422
FH	-2.061	0.0001435
FBXO48	-1.961	0.0001436
TC1400008205.hg.1	1.649	0.0001439
PRDM10	2.171	0.0001443
PMS1	-1.782	0.0001444
SMUG1	-3.728	0.0001455
TC1600007353.hg.1	1.84	0.0001457
LCMT2	-1.557	0.0001458
TC0X00008860.hg.1	-1.735	0.0001475
ACADM	-1.803	0.0001477
SUFU	-1.647	0.0001489
MTHFD1	-2.789	0.0001495
ZNF654	3.117	0.0001499
UBE2S	3.588	0.0001502
RPARP-AS1	-1.916	0.0001503
NTPCR	-1.883	0.0001505
TMEM138	-1.914	0.0001509
STAT3	2.112	0.000151
POPDC3	-1.641	0.0001511
ARHGAP35	1.672	0.0001521
LRTOMT	-2.085	0.0001522
NFIL3	3.344	0.0001525
MALSU1	-2.682	0.0001535
TC1600009855.hg.1	1.868	0.0001536
NFE2L2	1.56	0.0001542
C12orf66	-3.127	0.0001558
MOCS2	-6.19	0.0001568
ZFYVE1	2.437	0.0001576
MITD1	1.674	0.0001582
TNFAIP1	1.739	0.0001584
DDX49	-1.979	0.0001589
BLM	-1.91	0.0001592
RWDD2B	-3.138	0.0001592
PDCL3	-1.919	0.0001593
ARL6	-2.179	0.0001593
CASP2	-2.095	0.0001597
ZCWPW1	-2.012	0.0001597
STRADA	-3.547	0.0001602
TINF2	-2.327	0.0001604
EWSR1	1.838	0.0001608
CDK4	-1.701	0.0001621
PAN3	2.102	0.0001631
LANCL2	-2.201	0.0001633
RNF24	1.684	0.0001633
FAM86B2	-2.063	0.0001635
SELENBP1	-3.028	0.0001637
C17orf62	-1.749	0.0001638
RPL22L1	1.597	0.000164
U2AF1L4	-1.729	0.0001641
ASCC1	-2.332	0.0001642
PYCR1	-2.822	0.0001647
CDC45	-1.87	0.0001648
C5orf34	-2.186	0.0001651
U2AF1	-1.8	0.0001662
CYP1B1	3.551	0.0001664
TOP2A	1.763	0.0001669
CNOT8	1.701	0.0001673
HPS5	-1.608	0.0001679
NDUFB10	-2.618	0.0001686
UBE2Q2	-2.247	0.0001698
TP53INP1	5.657	0.0001701
TCEA1	-1.628	0.0001706
PRIM2	-1.707	0.0001707
MEST	-2.282	0.000171
TNS3	2.457	0.0001716
TRIB1	2.153	0.0001722
GMFB	-2.002	0.0001727
PELI1	1.862	0.0001738
TTC32	1.83	0.0001748
DSCR3	2.107	0.0001749
FRS2	-1.936	0.0001765
WDR45B	1.982	0.0001766
PSMD3	-1.843	0.0001769
KIAA1958	1.916	0.0001776
DYRK2	-1.982	0.0001785
U2AF1	-2.035	0.0001798
ZDHHC7	1.91	0.0001798
ARID2	1.608	0.0001798
HIVEP2	2.997	0.0001803
TC0200012098.hg.1	-1.939	0.0001804
HGH1	-3.371	0.000181
SERPINH1	-2.235	0.0001812
GEM	4.568	0.0001818
ERCC8	-2.242	0.0001821
TC2000010009.hg.1	2.596	0.0001843
DCAF17	-2.908	0.0001844
MKS1	-2.311	0.0001849
HMGXB3	1.623	0.0001857
TBC1D3C	2.448	0.0001858
PKP2	2.002	0.0001872
RSL24D1	1.519	0.0001876
RREB1	1.422	0.0001876
TC0600014130.hg.1	-1.868	0.0001888
TC1000007866.hg.1	1.6	0.000189
SPECC1	2.073	0.0001891
ACTR6	-2.08	0.0001899
PPHLN1	-1.452	0.00019
ZNF292	2.79	0.0001901
SMAD3	3.498	0.0001904
TAS2R20	1.845	0.0001904
RTFDC1	-1.553	0.0001914
OSGEP	-1.739	0.0001914
UBE2D4	-2.952	0.000192
ATP5O	-1.621	0.0001927
TIMM21	-2.229	0.0001928
TC1200012763.hg.1	2.196	0.0001929
CLUAP1	-3.403	0.0001935
TC0X00008874.hg.1	-1.776	0.0001935
PGM2	-2.061	0.0001942
TC1700009974.hg.1	-1.855	0.0001943
METTL5	-2.688	0.0001946
ZNF37A	-1.488	0.0001947
ZNF341	2.392	0.0001954
DCAKD	-2.664	0.0001975
CCDC93	2.271	0.0001981
DPY19L4	-1.707	0.0001997
MCUB	-2.376	0.0002008
PUS7L	-2.129	0.0002025
PRKD2	-1.855	0.0002045
TAF4	1.699	0.0002051
GRINA	1.64	0.0002057
NSD1	-1.952	0.0002067
PPP1R15A	3.197	0.000207
ACOT13	-3.523	0.0002071
GNPAT	-2.997	0.0002071
TRIO	2.191	0.0002088
H2AFY2	-2.235	0.0002092
TC0100018435.hg.1	-1.625	0.0002098
CLK1	2.431	0.0002105
C11orf71	-2.497	0.0002107
SLC41A2	2.799	0.0002114
TIRAP	-1.794	0.0002117
ABCC5	1.666	0.0002129
TMBIM4	-3.527	0.0002132
FDFT1	-2.351	0.0002149
RNF115	-1.717	0.000215
UNC50	-1.966	0.0002157
FAM161A	-1.809	0.0002161
RNF152	2.204	0.0002163
PEX12	-2.136	0.0002172
EIF5	-2.078	0.0002189
SLC25A11	-1.903	0.0002202
CNPY4	-1.875	0.0002212
MRPL30	-1.866	0.0002229
STARD3NL	-2.168	0.0002234
ZNF33B	-2.201	0.0002239
SMIM20	-1.819	0.0002241
ZBTB9	-1.578	0.0002243
PAFAH1B3	-2.149	0.0002247
DHDDS	-1.91	0.000225
NUP107	-2.002	0.000225
TC0100008375.hg.1	-2.151	0.0002258
COQ8B	-1.664	0.000226
NEPRO	-1.749	0.0002269
TC1200012760.hg.1	1.741	0.0002271
CEP350	1.641	0.0002272
VPS25	-1.6	0.0002277
ZNF511	-2.423	0.0002282
USO1	-2.102	0.0002291
NFIB	1.836	0.0002295
MIER1	2.292	0.00023
TC1500010931.hg.1	1.617	0.0002306
CARS2	-1.647	0.0002318
BNIP3L	2.351	0.0002319
POFUT2	1.723	0.0002325
AGO2	1.845	0.0002337
CAPRIN2	-1.966	0.0002339
PLXNB2	2.153	0.0002347
ZNF565	-2.128	0.0002351
ZNF708	-1.936	0.0002352
HIF1AN	-1.836	0.0002355
HACL1	-2.102	0.0002358
SNAPIN	-2.34	0.0002362
GAB1	2.742	0.0002367
DDX46	-1.625	0.0002374
PSMD1	-1.894	0.0002379
RMND5A	1.703	0.0002394
MDH1B	-2.025	0.0002399
TC0500013271.hg.1	-1.548	0.0002404
CD2AP	1.486	0.0002407
PREB	-1.988	0.0002421
NUP43	-1.873	0.0002429
TNKS2	1.961	0.000243
SYCE2	-1.624	0.0002435
UBAC2	1.615	0.0002441
TCF12	2.099	0.0002443
MCCC2	-3.238	0.0002444
MRPL32	1.862	0.000246
DNAJC7	-1.87	0.0002461
GXYLT1	2.073	0.0002465
EME1	-2.139	0.0002466
HEATR5A	-3.028	0.0002469
MRPL33	1.847	0.0002473
ZNF620	-1.611	0.0002474
INTS4	-1.936	0.0002475
MRPL57	-1.772	0.0002477
NPC1	2.579	0.0002479
PROSER3	-2.199	0.0002482
TMEM14B	-2.021	0.0002483
CYP4V2	-4.633	0.0002511
TWF2	-2.537	0.0002527
EHD1	1.549	0.000253
NOTCH3	1.972	0.0002533
TC1100006440.hg.1	-2.297	0.0002534
SLC16A13	-2.368	0.0002537
FUT8	-2.437	0.000254
DNAJC17	-1.684	0.000254
TC0200014735.hg.1	2.802	0.0002551
TMCC1	-2.136	0.0002553
TC1700012250.hg.1	1.692	0.0002561
PTTG2	1.707	0.0002565
ETFRF1	1.63	0.0002569
STK16	-1.479	0.0002573
BRD7	-1.879	0.0002578
OGG1	-3.321	0.000258
TC0600011470.hg.1	-2.255	0.000258
C12orf49	2.442	0.0002586
PLAA	-1.851	0.0002587
TC1600007449.hg.1	-2.124	0.0002601
F8	-1.724	0.0002602
ITFG2	2.346	0.0002603
PAAF1	-3.138	0.0002612
GDF15	14.026	0.0002619
EPHA4	2.901	0.000262
TOM1L1	-2.181	0.0002625
YAF2	1.873	0.000264
MYB	-4.046	0.0002649
GPANK1	-2.52	0.0002649
OSGIN2	1.763	0.0002652
AP5Z1	1.639	0.0002673
UBE2B	1.873	0.0002676
TC0900008297.hg.1	-1.901	0.000268
IARS	-2.139	0.0002695
TULP4	2.618	0.0002722
CLDN15	2.071	0.0002731
TMEM159	-2.327	0.0002736
RPL10A	-1.53	0.0002738
GIPC1	1.879	0.0002743
GABPB2	-1.932	0.0002754
ATG14	2.282	0.0002757
IRAK1BP1	-1.853	0.0002758
CUL7	-2.428	0.0002761
ANXA2	-1.384	0.0002766
TC1600011513.hg.1	-1.737	0.0002783
PDCD11	-2.409	0.0002786
FAM149B1	-1.86	0.0002786
LSM10	-1.823	0.0002786
CCT6A	-2.04	0.0002818
ZNF195	-1.879	0.0002821
BBOF1	-1.729	0.000283
SLC3A2	2.799	0.0002834
TC0X00011244.hg.1	-1.709	0.0002835
UBE2H	1.772	0.0002841
ZBTB39	-1.979	0.0002861
CRY1	2.555	0.0002863
AP4M1	-2.03	0.0002865
ITGB1BP1	-1.519	0.0002866
PCDHB14	-2.657	0.0002888
UAP1	-1.668	0.0002905
ZNF236	1.751	0.0002907
MLKL	-3.689	0.0002916
NPEPPS	1.849	0.0002922
NCAPH2	1.621	0.0002923
STK17A	1.921	0.0002924
SLC8B1	-1.899	0.0002926
MAN1A2	-2.921	0.0002927
C5AR2	-2.107	0.0002928
SAMM50	-3.219	0.0002932
ECSIT	2.3	0.000294
BPHL	-2.023	0.0002948
HSP90AA1	-1.782	0.0002965
FLJ30679	-1.463	0.0002965
TC2200007309.hg.1	-2.384	0.0002967
BRWD1	2.061	0.0002976
SLC27A3	-2.168	0.0002977
SLC7A6OS	2.176	0.000299
ANXA7	-1.765	0.0002991
PPP1R15B	1.684	0.0003
KLHL21	1.717	0.0003001
BMS1P20	-2.166	0.0003005
RUFY3	1.731	0.0003007
CDC123	-1.979	0.0003039
PARP1	-2.462	0.000304
CD63	1.437	0.0003062
COA5	2.033	0.0003064
GPCPD1	-2.555	0.0003078
DOLK	-1.628	0.000308
NSUN4	-1.836	0.0003083
PLA2G15	-1.8	0.0003097
COMMD4	-2.248	0.00031
AGAP6	1.657	0.0003109
FBXW2	-2.104	0.0003112
CD58	2.546	0.0003119
SRD5A1	-2.99	0.000312
WDR11	-1.598	0.0003123
PIGM	-2.044	0.0003125
NRSN2-AS1	2.3	0.0003128
SENP3-EIF4A1	-1.705	0.0003128
VAPA	1.539	0.0003133
RABGGTA	-2.153	0.0003138
NEO1	1.649	0.0003146
NHLRC3	-3.245	0.0003152
DDIAS	-1.715	0.0003157
PABPC4	-1.807	0.0003158
AKIRIN1	1.655	0.0003159
GTF3C6	-1.868	0.0003161
EPHA2	4.632	0.0003172
BCLAF1	1.566	0.0003175
STARD7	-3.074	0.0003178
PLD6	1.778	0.0003191
USP10	-1.56	0.0003199
STK25	-1.457	0.0003213
TC1200010454.hg.1	-2.229	0.0003215
SKA3	-1.943	0.0003219
NDUFAF6	-1.886	0.0003225
RBBP9	-3.576	0.0003227
KLF10	4.537	0.0003229
NAT6	-2.054	0.0003236
GGPS1	-1.877	0.0003239
PQLC3	-2.026	0.0003245
PPP1R12A	1.879	0.0003248
ANKRD16	-2.087	0.0003257
SLC25A12	-2.431	0.0003259
RYBP	2.881	0.0003267
SOS2	1.755	0.000328
STN1	-2.618	0.0003283
EIF3L	-1.737	0.0003284
DCTN6	1.617	0.0003295
WWC3	2.63	0.0003314
P4HA2	-1.584	0.0003323
ANAPC4	-2.573	0.0003324
LINC01126	-1.578	0.0003328
MCM8	-2.199	0.0003332
LIG1	-2.308	0.0003338
SPDL1	-1.676	0.0003347
COX18	-3.283	0.000335
C19orf54	-1.767	0.0003354
SLC39A7	2.047	0.0003359
MED13	1.819	0.0003361
NEK3	-2.531	0.0003363
TDRD7	-1.894	0.00034
PAM	1.678	0.000341
OSMR	3.07	0.0003413
ZMYM5	1.873	0.0003415
MAML1	1.903	0.0003417
CEP104	-1.632	0.0003425
CRLF3	1.688	0.0003429
RNF216	-1.701	0.0003449
ALKBH6	-2.442	0.0003462
PMS2	-2.107	0.0003472
MAF1	-1.69	0.0003477
SERTAD4	2.812	0.0003481
BEX3	-1.91	0.0003483
CYTH1	1.602	0.0003491
ZDHHC3	-1.485	0.0003495
DGAT2	-2.806	0.0003517
GMEB2	2.258	0.000353
WASF1	1.558	0.0003531
FOXK1	1.986	0.0003546
TSUnmapped00000022.hg.1	1.548	0.0003564
TC0800012006.hg.1	2.166	0.0003568
ATXN2	2.321	0.0003569
CCNT2	1.84	0.0003583
NIT1	-1.575	0.0003595
BIVM	-2.855	0.0003599
COQ3	-1.735	0.0003599
PPTC7	1.984	0.0003601
GCA	-2.462	0.0003609
RRAGC	2.488	0.0003611
FUT10	-2.141	0.0003621
SLPI	1.821	0.0003623
IL1RAP	2.289	0.0003632
TESMIN	-1.507	0.0003638
SPAG9	2.851	0.0003643
AHCY	1.776	0.000365
CEP89	-1.916	0.0003686
IGBP1	-2.007	0.0003693
USP14	-1.564	0.0003694
ZFYVE27	1.984	0.0003705
SULT1A1	-2.835	0.000371
PDE6C	1.668	0.0003715
MRPL21	-1.78	0.0003736
ZNF181	-1.849	0.0003748
TPD52L1	-1.551	0.0003761
ENOX1	1.578	0.000377
UBXN7	2.564	0.0003771
HEATR6	-1.855	0.0003771
YBEY	1.905	0.0003776
SLC25A28	-1.626	0.0003779
PIGC	-1.905	0.0003789
ATP13A3	2.858	0.000379
VCP	-1.471	0.0003795
TNRC6A	1.703	0.0003801
RPL26L1	-1.721	0.0003818
RRAS2	2.095	0.0003825
ZBTB40	2.54	0.0003834
SLC46A3	-3.833	0.0003844
PPP1R2	3.775	0.0003844
UROS	-1.695	0.0003845
DLG5	2.716	0.0003875
EPB41	-2.095	0.0003883
BCAP29	2.085	0.0003889
MSH6	-1.542	0.0003893
VAMP3	-1.788	0.0003926
RFC2	-2.303	0.0003928
ARL6IP4	-1.883	0.0003933
GPRC5C	1.888	0.0003947
SAMD4A	2.861	0.0003959
TIPIN	-1.921	0.0003966
S100A11	1.676	0.0003975
THOP1	-1.591	0.0003982
TMX2-CTNND1	1.582	0.0003982
RUNDC1	1.606	0.0003996
TC0700007367.hg.1	-2.056	0.0003997
PPP1R14B	1.35	0.0004001
NXPE3	-4.079	0.0004008
TARS	-1.765	0.0004015
CIP2A	-1.727	0.000402
FN3KRP	-1.715	0.0004023
RNF14	-2.819	0.0004026
ENTPD6	2.023	0.0004032
HIST1H3A	-2.448	0.000404
GOT2	-2.166	0.000407
RNF19A	2.026	0.0004086
DDX28	-1.91	0.0004089
CCT4	-1.666	0.0004122
NF1	1.772	0.0004163
EFCAB2	-2.184	0.0004194
RBM19	1.649	0.0004207
SMURF2	-1.78	0.0004221
VAPB	1.364	0.0004228
SAR1B	1.335	0.0004233
TC1700008668.hg.1	1.743	0.0004245
EEF1E1	1.558	0.0004263
CCDC77	-1.923	0.0004268
GGA3	1.719	0.000427
TSUnmapped00000801.hg.1	2.819	0.0004276
ENPEP	-1.755	0.0004277
SERPINB6	-2.209	0.0004283
CIZ1	-2.173	0.0004284
WDR4	-1.663	0.0004286
TMEM192	1.474	0.0004287
ANKAR	-1.75	0.0004315
TAF5L	-1.894	0.0004317
PYCARD	-2.173	0.0004322
SMARCD1	-1.626	0.0004322
APOO	-2.494	0.0004324
HIST1H1B	-1.767	0.0004334
IL6	3.403	0.0004338
TC0500011470.hg.1	-2.861	0.0004348
POLB	-1.826	0.000435
TSC22D4	1.473	0.0004353
EIF2B5	1.79	0.000439
CDC16	-1.916	0.0004392
PTPRA	-1.442	0.0004392
NDUFC1	-1.64	0.0004395
KAT6A	1.998	0.0004399
TC0700012605.hg.1	-2.952	0.0004401
ADAP1	-1.936	0.0004403
TRIT1	1.807	0.0004403
LOC100419583	-2.338	0.0004416
TC1300008735.hg.1	-2.701	0.0004417
AK7	-1.553	0.0004439
TRUB1	-1.537	0.0004439
ELP6	-1.727	0.0004451
HIST1H2BM	-2.044	0.0004453
PARP3	-1.745	0.0004463
PRMT5	-2.348	0.0004474
TC1800007832.hg.1	-2.1	0.0004492
NFE2L1	2.059	0.0004502
MCM6	-1.972	0.000453
PAQR3	-3.142	0.0004531
RBM5	1.729	0.0004544
TTC21B	-1.757	0.0004553
LCA5L	-1.912	0.0004568
HEATR3	-1.907	0.0004592
TBC1D22B	2.156	0.0004604
RBM33	2.102	0.0004606
AOX1	-6.758	0.0004638
CLK3	1.504	0.0004641
TC1100011184.hg.1	2.054	0.0004655
PGLS	-1.611	0.0004681
ACVR1B	1.826	0.0004683
HCCS	-1.64	0.000469
CAT	-2.576	0.0004714
C12orf4	-2.016	0.0004715
TC1000010655.hg.1	1.888	0.0004736
LLGL1	-1.91	0.0004752
MAP7	2.161	0.0004753
SUCLG1	-1.659	0.0004762
UBXN6	2.237	0.000483
VPS72	-1.567	0.0004834
FDXACB1	-1.772	0.000485
DDAH2	-2.116	0.0004851
DDX3X	1.546	0.0004863
USE1	-2.021	0.0004875
TEC	2.005	0.0004889
TBC1D31	-2.078	0.0004897
DCUN1D2	1.772	0.0004903
POLD4	-2.284	0.0004907
DNAJB4	2.508	0.0004934
TALDO1	-1.729	0.0004955
F11R	1.661	0.0004969
PIGV	-1.753	0.0004982
HNRNPD	-1.735	0.0004986
TC0200007194.hg.1	1.737	0.000499
MMD	3.793	0.0004993
KDM3B	1.58	0.0005017
IFRD1	-2.359	0.0005019
PCNT	1.598	0.0005022
SLC39A11	-2.009	0.0005037
MTIF2	-2.898	0.0005039
TSUnmapped00000488.hg.1	-1.539	0.0005047
JMJD1C	1.662	0.0005076
FGFR1OP2	2.209	0.0005085
ZKSCAN4	-1.464	0.000512
CAPN1	-1.641	0.0005122
PWP1	-3.117	0.000513
SNRNP35	-1.69	0.000513
KCTD9	1.657	0.0005168
C3orf67	-2	0.000519
MSH3	-1.703	0.0005199
TMEM259	1.694	0.0005209
NGLY1	-1.862	0.0005227
TC1700012395.hg.1	2.471	0.0005247
PIGX	-1.899	0.0005259
NDUFB9	-2.114	0.0005268
TC0900011998.hg.1	-1.916	0.0005278
SMAD1	-2.214	0.0005309
ZC3H7A	1.595	0.0005318
ZNF398	2.116	0.0005337
AADAT	-5.863	0.0005339
ZNF217	1.517	0.0005351
PFKFB2	1.897	0.0005373
SH2D3A	1.737	0.0005373
CDKN2AIPNL	-2.295	0.0005376
NKIRAS2	-1.813	0.0005378
VEZF1	2.362	0.0005405
SDHAF4	-1.571	0.0005414
KLF12	1.959	0.000545
LRRC28	-3.841	0.000546
TC0900010388.hg.1	3.193	0.0005468
RAB10	1.462	0.0005481
CEP128	-2.564	0.0005509
KDM6A	1.813	0.0005519
PLCL1	1.594	0.000552
PANX1	-2.266	0.0005532
FAM110B	1.571	0.0005533
EXOSC5	-2.468	0.000555
KCNJ8	-2.921	0.000556
KIF5C	-2.537	0.0005566
TC1600008407.hg.1	1.707	0.0005569
SS18	1.516	0.0005577
PRKX	-2.324	0.0005592
MAP3K9	2.292	0.0005595
TSTA3	-3.977	0.0005598
SOCS5	1.912	0.0005603
LIN52	1.697	0.0005603
PGGT1B	-1.703	0.0005612
ASNA1	1.763	0.0005656
TPP1	1.979	0.0005687
CCR9	1.521	0.000569
ASTE1	-2.102	0.00057
GLE1	-2.915	0.0005701
TSTD3	-1.796	0.0005735
RPUSD1	-2.321	0.0005761
ZNF658	-1.688	0.0005785
KATNBL1	-1.535	0.0005785
ZBTB24	-1.634	0.0005789
TSEN2	-2.576	0.0005791
VGLL4	2.552	0.0005797
CPNE3	-2.173	0.0005818
IGHMBP2	1.49	0.0005829
ZNF30	-2.459	0.0005841
FBXO34	1.729	0.0005842
LTA4H	-2.751	0.0005857
CSTF3	-2.346	0.0005871
WDR75	-1.943	0.0005881
TC1100008661.hg.1	1.668	0.00059
KIFAP3	-3.711	0.0005903
IP6K2	2.061	0.0005915
SNX14	-1.452	0.0005915
CCT2	-1.63	0.0005929
BCAS2	-1.703	0.0005953
BTAF1	1.591	0.0005964
FAHD2A	-3.26	0.0005968
SPINT1	2.092	0.0005972
NOCT	2.918	0.0005993
ING2	-1.567	0.0006012
TC1400010759.hg.1	1.912	0.0006015
LRRC45	-1.792	0.000602
KLF3	2.095	0.0006022
TRIM16	-3.672	0.0006026
UBXN4	-1.589	0.0006054
TRMT12	-2.523	0.0006058
CLNS1A	-1.798	0.0006062
NPL	-2.321	0.0006081
BBS2	-2.701	0.0006083
PAWR	1.986	0.0006104
TXNDC15	-1.932	0.0006137
KMT2B	2.042	0.0006143
EMC7	1.655	0.0006168
BCKDK	-2.061	0.0006173
EPN3	-2.134	0.0006178
H1F0	3.626	0.000618
TC0200016354.hg.1	2.194	0.0006229
ACTN4	1.655	0.0006243
TC1400009697.hg.1	2.606	0.0006268
ALDH1B1	-1.847	0.0006291
CCDC15	-2.059	0.0006292
USP38	-1.604	0.0006315
CTAGE6	-1.521	0.0006315
TRIP13	-2.485	0.0006323
SLC19A1	-2.211	0.0006336
KMT5A	1.374	0.0006346
CHST10	-1.661	0.0006347
ASAH2B	-2.474	0.0006348
GDI2	-2	0.0006372
GSTO1	-1.597	0.0006377
PHACTR2	1.93	0.0006378
GEMIN5	-2.915	0.0006379
AP1G1	-1.89	0.0006379
KIAA0319L	-1.735	0.0006399
NSMCE4A	-2.186	0.00064
IMMT	-1.396	0.0006408
KCNK6	-1.767	0.0006419
TMEM116	-3.256	0.0006432
RABGEF1	2.007	0.0006441
NUDT17	-1.883	0.0006445
PARN	-2.005	0.0006447
C3orf14	-2.209	0.0006451
CNIH2	-1.925	0.0006471
ZNF510	-2.812	0.0006504
TOPBP1	-1.486	0.000653
PITPNC1	-1.809	0.0006542
ITSN2	1.623	0.000655
GVQW3	-1.83	0.000657
C4orf36	-1.651	0.0006573
PCTP	-4.014	0.0006574
E2F3	1.474	0.0006574
UBE3B	-2.08	0.0006578
PI4K2A	3.543	0.0006587
SPSB4	-1.761	0.0006589
ADSSL1	-2.227	0.0006614
ABI2	2.153	0.0006625
LIPT2	-1.696	0.0006633
DNA2	-1.703	0.0006683
KRBA2	-1.522	0.0006686
GPR157	2.014	0.0006711
RRAGD	2.151	0.0006712
PRPF38A	-1.597	0.0006712
CBY1	-2.059	0.0006715
WDR53	-1.847	0.0006717
FASTKD2	-1.664	0.0006721
KLHL5	2.532	0.0006727
NMB	3.395	0.000673
MAP1LC3B	2.832	0.0006733
ZBTB43	3.223	0.0006745
GORASP2	-2.189	0.000676
ST3GAL1	2.392	0.0006764
IMPA2	-2.838	0.0006769
POLH	2.176	0.0006773
EIF2AK3	1.95	0.0006811
NME3	-1.664	0.0006813
CNNM2	2.178	0.0006818
GGNBP2	1.523	0.0006836
ANKS1A	1.478	0.000685
TSUnmapped00000211.hg.1	3.685	0.0006858
TMEM143	-1.953	0.0006861
PRPSAP1	-1.5	0.0006866
C17orf58	-2.406	0.0006875
BRD1	1.751	0.0006896
RAD51L3-RFFL	-1.544	0.0006909
FAM168B	2.42	0.0006971
OSTM1	2.266	0.0006993
ZWILCH	-2.648	0.0006993
TMEM30A	1.912	0.0007001
ZNF277	-1.767	0.000701
PCDHB10	-1.719	0.0007011
ZNF436	1.613	0.0007042
TC1700012240.hg.1	2.462	0.0007087
CADM1	1.957	0.0007095
RBPJ	1.765	0.0007113
PRSS22	6.105	0.000714
TMEM216	-1.892	0.0007207
UBA1	-1.709	0.0007214
ZNF692	-1.941	0.0007216
SSR1	-1.567	0.0007218
NTMT1	1.753	0.0007231
TC1700007419.hg.1	1.339	0.0007239
AGRN	2.085	0.0007243
TFIP11	-1.809	0.0007281
FCHSD2	-3.333	0.0007309
SZRD1	1.611	0.0007312
ITGA3	2.694	0.000733
FAM210B	-1.925	0.000734
2008-09-01	-2.417	0.0007349
SIX4	1.941	0.0007349
CCDC12	1.892	0.0007361
ALPK3	2.171	0.0007366
EID2	1.809	0.0007366
BEND3	-1.49	0.0007398
FBXL3	1.657	0.000743
CMTR1	-1.693	0.0007458
BIRC6	1.516	0.0007459
RNF149	1.628	0.000747
CNOT6	-1.51	0.0007479
IPMK	1.682	0.0007488
LMNB1	-1.782	0.0007512
TMEM50B	-2.075	0.0007531
PNP	1.975	0.0007538
SP110	-2.346	0.0007566
PPRC1	1.664	0.0007581
CEP55	-1.617	0.0007594
ALG1L	-1.91	0.0007598
RAB17	1.757	0.0007609
HOXA4	-1.528	0.0007623
PRR11	1.535	0.0007627
NDUFB4	-1.562	0.0007629
NAPEPLD	-3.329	0.0007679
YTHDC2	-1.469	0.0007686
ZG16B	-2.102	0.0007692
POLDIP3	1.571	0.0007757
SQLE	-2.767	0.0007765
DDX50	-1.5	0.0007766
GALNT11	-1.593	0.0007774
LRRC46	-1.792	0.0007786
ANKRD42	2.266	0.0007802
TC1700012239.hg.1	2.206	0.0007818
PSMD12	-1.776	0.0007839
CCHCR1	-1.729	0.0007851
FBXL2	1.727	0.0007854
TC0X00009869.hg.1	-4.248	0.0007872
TRMT2B	-3.758	0.0007872
SINHCAF	1.69	0.000788
RGPD3	1.753	0.0007886
SLC35A4	-2.373	0.0007889
TC1900009315.hg.1	2.245	0.0007912
CCDC191	-2.164	0.0007916
BCL2L2	1.497	0.0007924
TSKU	2.102	0.0007951
HERC4	1.58	0.0008004
RASD1	8.825	0.0008032
CEP95	1.725	0.0008053
MED19	2.295	0.0008062
DNMT3B	-2.29	0.0008097
LYRM4	2.242	0.0008102
TC0600011912.hg.1	1.495	0.0008109
NREP	-2.34	0.0008179
CNOT11	-1.409	0.0008184
MMP25-AS1	-1.649	0.0008189
USP43	1.903	0.0008216
TC1600011371.hg.1	-1.901	0.000822
TAS2R46	1.717	0.0008239
RANBP17	-1.905	0.0008248
VCPKMT	1.972	0.0008267
TC0700006633.hg.1	-1.813	0.0008284
AMMECR1L	1.703	0.00083
FKBP14	2.777	0.0008305
RET	-2.24	0.0008305
ZNF234	-1.645	0.0008339
CLASP1	-1.507	0.000835
TBC1D9B	-1.692	0.0008371
SLC12A6	3.092	0.0008377
RPRD1A	-1.562	0.0008405
MIER3	2.056	0.0008418
HDHD2	-1.755	0.0008451
PEX10	-1.586	0.0008454
PIR	-4.469	0.0008456
FARS2	-1.894	0.000846
ZNFX1	1.682	0.000854
KDM7A	2.651	0.0008562
XYLB	-1.995	0.0008563
TMEM8A	1.907	0.0008582
FAM53C	2.178	0.0008584
MAGED2	-2.682	0.0008588
ZNF362	-2.082	0.0008599
ECD	-1.447	0.0008611
FAM174B	2.949	0.0008624
LOC100506142	1.818	0.0008637
ZNF507	1.385	0.0008677
HDDC2	-2.431	0.0008727
C12orf10	-2.121	0.0008744
RMDN2	1.786	0.0008744
DNPEP	-2.701	0.0008767
TC1300008706.hg.1	1.843	0.0008785
PHC1	-1.782	0.0008799
TC0100017024.hg.1	1.998	0.0008823
SNRPG	1.533	0.0008837
POP7	-1.613	0.000885
RNF180	-2.039	0.0008856
TC1700009982.hg.1	1.426	0.000886
ZNF780B	-1.619	0.0008861
CNTNAP1	-1.436	0.0008866
MAGED1	-3.171	0.0008869
C21orf58	-1.435	0.000887
UBXN8	-2.57	0.0008879
TSC22D2	3.171	0.0008922
RTTN	1.446	0.0008949
2009-03-01	-3.242	0.0008969
MPPE1	-2.682	0.0008969
ZNF609	1.896	0.0008977
CPNE4	-2.281	0.0009024
TC1100012574.hg.1	1.998	0.0009039
SUPV3L1	-1.507	0.0009061
STX2	-3.042	0.0009081
TC0900010387.hg.1	1.741	0.0009085
BCL6	2.976	0.0009088
ADCK2	-1.649	0.0009088
DNAJB9	2.462	0.0009115
PGP	-2.054	0.0009129
TBC1D15	1.564	0.0009152
MBLAC2	-1.672	0.0009185
SMAD2	1.414	0.0009188
DNAJC14	-2.245	0.0009215
ATL3	-1.879	0.0009224
WDR41	-2.282	0.0009236
ECM2	1.689	0.0009236
TC0300012900.hg.1	8.075	0.0009263
RNF20	-1.767	0.0009299
ZNF730	-2.664	0.0009352
RSBN1	1.439	0.000938
CYB5R4	-1.58	0.0009391
TSUnmapped00000269.hg.1	2.502	0.000941
LOC283788	-2.005	0.0009431
PARP16	-1.916	0.0009435
REEP3	1.586	0.0009451
MNT	1.634	0.0009473
ELOB	1.661	0.0009512
PCYOX1	-1.69	0.000956
IFT27	-1.759	0.0009593
FIGNL1	-2.549	0.000961
ZNF496	-1.542	0.0009617
INTS8	-1.502	0.000962
PTPN14	1.905	0.000969
IFT46	-5.14	0.0009715
C20orf27	-2.056	0.0009732
CRELD2	-1.927	0.0009734
XRRA1	-1.98	0.0009746
RGS19	-1.558	0.0009794
SWSAP1	-1.828	0.0009813
[truncated: 228 more rows]

## Sheet: Table S2
Table S2. DIGO regulated genes
Gene Identifier	Fold Change of CTR VS DIGO	Parametric p-value
DFFB	-2.959	0
OTUD3	2.606	0
ATG4C	-4.665	0
RTCA	-3.028	0
PSMD4	-2.392	0
ZBTB37	-3.841	0
NADK	3.47	0
CRYZ	-3.446	0
RIT1	4.213	0
CCT3	-2.217	0
MRPL24	-5.383	0
DEDD	-3.234	0
SLC19A2	12.028	0
EPRS	-4.194	0
CAPN8	9.502	0
LRRC8D	-4.584	0
IER5	7.439	0
FAM117B	-7.345	0
SMARCAL1	-4.879	0
GMPPA	-6.219	0
IFT172	-2.969	0
METTL5	-3.833	0
PPIL3	-6.468	0
BHLHE40	9.781	0
ARL8B	4.009	0
TSEN2	-2.77	0
SLC6A6	6.126	0
TIMMDC1	-2.582	0
ATP1B3	7.413	0
TAMM41	-7.534	0
CLDN1	19.996	0
USO1	-2.959	0
CBR4	-6.424	0
SKP2	-6.049	0
PPIP5K2	-9.838	0
RPL26L1	-2.969	0
CPEB4	6.805	0
CCDC125	-4.448	0
NUDT12	-4.459	0
LARS	-3.837	0
DBN1	-9	0
CLK4	2.972	0
MGAT4B	-5.605	0
FNIP1	6.423	0
EDN1	14.963	0
ACOT13	-3.672	0
PPP2R5D	-3.253	0
ORC3	-6.07	0
NCOA7	4.156	0
RAB32	3.945	0
RPP40	-5.193	0
C6orf62	-3.34	0
ICK	-9.372	0
ELOVL4	9.232	0
CITED2	3.945	0
ZDHHC4	-5.856	0
ZFAND2A	-5.069	0
CDK5	-8.525	0
UMAD1	2.885	0
GLCCI1	5.414	0
VDAC3	-3.379	0
TRIB1	4.005	0
FAM86B1	-3.622	0
TNFRSF10B	4.199	0
GRHPR	-3.167	0
NR4A3	26.266	0
C9orf64	-4.713	0
STOM	10.447	0
CTPS2	-4.818	0
FAM45A	-2.845	0
AVPI1	19.248	0
MEN1	-7.227	0
UCP2	-13.315	0
HSPA8; SNORD14C; SNORD14D	-2.552	0
ARL2	-2.962	0
IRAK4	-6.021	0
SUOX	-5.911	0
SHMT2	-2.636	0
XPOT	-2.932	0
ASUN	-3.793	0
AAAS	-10.903	0
CCDC53	-3.986	0
SLC25A15; MIR621	-3.356	0
N6AMT2	-4.851	0
MTIF3	-3.106	0
WARS	-3.077	0
IQCH	-4.496	0
AEN	4.521	0
CYP1A1	36.972	0
HDDC3	-3.11	0
TAOK2	-3.828	0
SLC7A6	2.748	0
EEF2KMT	-4.113	0
NSMCE1	-4.691	0
MTMR4	-7.899	0
ZNF407	2.576	0
PSG4	25.369	0
PSG9	43.512	0
SLX4IP	-4.337	0
SLCO4A1	6.989	0
TCEA2	-3.149	0
CBS	-5.187	0
CBS	-5.063	0
MRPL40	-4.579	0
PATZ1	-2.694	0
ATP13A2	-10.209	1e-07
MYSM1	2.044	1e-07
GSTM4	-3.038	1e-07
STAMBP	-2.459	1e-07
TET3	3.58	1e-07
ELMOD3	-3.597	1e-07
RHBDD1	-2.389	1e-07
KCTD18	-6.084	1e-07
BRE	-4.584	1e-07
FNDC3B	4.009	1e-07
FYCO1	-2.802	1e-07
LIPH	8.359	1e-07
TBCCD1	-4.779	1e-07
RELL1	3.171	1e-07
SCFD2	-3.972	1e-07
CEP120	-4.023	1e-07
DUSP1	8.102	1e-07
AMD1	3.806	1e-07
EHMT2	-4.122	1e-07
TUBE1	-3.241	1e-07
PMS2	-2.552	1e-07
ATP6V1C1	3.414	1e-07
NBN	-4.459	1e-07
SAT1	6.876	1e-07
ZMYM3	-3.538	1e-07
OVOL1	7.464	1e-07
FAM86C1	-3.36	1e-07
SC5D	4.681	1e-07
SPA17	-2.761	1e-07
FBXW8	-3.959	1e-07
CEP290	-3.913	1e-07
CLIP1	2.258	1e-07
FLVCR2	3.063	1e-07
FAN1	-3.268	1e-07
SORD	-13.056	1e-07
AKAP13; MIR7706	2.227	1e-07
ICE2	-3.71	1e-07
UBL7	-5.284	1e-07
CHD2; MIR3175	3.873	1e-07
IMPACT	-4.117	1e-07
POLI	-3.348	1e-07
CIRBP	-2.319	1e-07
PSG5	21.832	1e-07
PET117; CSRP2BP	-3.711	1e-07
DNMT3B	-3.056	1e-07
ZNF512B	-2.146	1e-07
WRB	-4.084	1e-07
SAMM50	-4.089	1e-07
RLF	2.942	2e-07
NUDT17	-2.136	2e-07
PTP4A2	-2.618	2e-07
SLC41A1	-2.579	2e-07
AHSA2	-2.615	2e-07
NMI	-3.479	2e-07
ZNF654	2.606	2e-07
PLD1	2.555	2e-07
ANO10	-2.287	2e-07
MRS2	-3.085	2e-07
VPS52	-4.505	2e-07
CGA	11.405	2e-07
METTL10	-2.451	2e-07
AKIP1	-2.573	2e-07
STX3	7.094	2e-07
SAMD15	-4.117	2e-07
CACYBP	-3.031	3e-07
ATF3	4.402	3e-07
EFCAB14	-2.311	3e-07
RFX5	-6.908	3e-07
F11R	2.03	3e-07
GEMIN6	-3.272	3e-07
RBM45	-3.352	3e-07
GLS	2.707	3e-07
MTIF2	-2.812	3e-07
TMEM150A	-5.069	3e-07
THAP4	-2.915	3e-07
CCDC14	-2.603	3e-07
MAFK	7.439	3e-07
UROS	-2.224	3e-07
PCNXL3	-2.457	3e-07
SLC38A2	4.965	3e-07
COQ5	-3.618	3e-07
TMEM87A	2.825	3e-07
TSR3	-4.913	3e-07
TRIM16	-6.155	3e-07
LPIN2	2.546	3e-07
DSCR3	3.197	3e-07
RNF185	3.36	3e-07
EPB41	-3.383	4e-07
DARS2	-4.377	4e-07
SCRN3	-2.79	4e-07
DARS	-1.834	4e-07
CLK1	3.193	4e-07
ASXL2	2.149	4e-07
QARS; MIR6890	-3.049	4e-07
THOC3	-2.019	4e-07
PARP12	-2.376	4e-07
NSMAF	-3.407	4e-07
ARHGAP1	-2.773	4e-07
ADAT1	-4.352	4e-07
TBC1D20	2.63	4e-07
CD46	2.289	5e-07
INTS3	-8.056	5e-07
COQ10B	2.235	5e-07
ATIC	-2.229	5e-07
AGGF1	-8.805	5e-07
HIVEP1	3.264	5e-07
ZNF138	-2.576	5e-07
LRRCC1	-6.417	5e-07
MRPL17	-2.44	5e-07
EFNB2	2.606	5e-07
IRS2	6.351	5e-07
ZFP90	-2.799	5e-07
TBCD	-2.139	5e-07
C18orf54	-4.438	5e-07
COMMD7	-2.161	5e-07
MIS18A	-3.855	5e-07
DPH5	-3.171	6e-07
LOC728554; THOC3	-1.982	6e-07
RAD54B; FSBP	-2.822	6e-07
UBAP1	1.936	6e-07
METTL7B	-3.325	6e-07
MPI	-2.911	6e-07
SULT1A4; SULT1A3	-2.276	6e-07
ANKEF1	-6.916	6e-07
HLCS	-3.171	6e-07
CDPF1	-2.411	6e-07
THEM4	-7.005	7e-07
C1orf131	-2.842	7e-07
LYPLAL1	-5.303	7e-07
INO80B	-2.148	7e-07
RARB	3.182	7e-07
DZIP3	-4.664	7e-07
ADH5	-3.268	7e-07
ZNF777	-2.209	7e-07
ATAD1	2.204	7e-07
IPO8	-3.031	7e-07
DRG2	-2.996	7e-07
PSG6	17.856	7e-07
MMACHC	-4.189	8e-07
HSP90AB1	-1.97	8e-07
FAM86B2	-2.327	8e-07
TOP1MT	-2.258	8e-07
CREB3	-2.633	8e-07
KDM6A	2.102	8e-07
SAAL1	-3.767	8e-07
CCDC90B	-4.713	8e-07
NABP2	-4.155	8e-07
HAUS4; MIR4707	-3.07	8e-07
DIS3L	-3.945	8e-07
ICT1	-3.178	8e-07
ZNF792	-3.2	8e-07
LMNA	2.107	9e-07
PABPC4	-2.112	9e-07
KLHL12	-2.068	9e-07
GSTM2	-2.979	9e-07
NEK4	-2.321	9e-07
YTHDC1	2.555	9e-07
HARS	-2.016	9e-07
NEU1	4.479	9e-07
ZSCAN26	-2.828	9e-07
TPP1	4.253	9e-07
AGBL2	-2.914	9e-07
MMAB	-6.197	9e-07
APEX1	-2.199	9e-07
NFKBIA	3.426	9e-07
BBS4	-6.105	9e-07
ADSL	-2.287	9e-07
GNG12	1.888	1e-06
PEX11B	-3.142	1e-06
OSMR	4.357	1e-06
PSMG3-AS1	-3.264	1e-06
NFIL3	4.773	1e-06
FANCF	-4.108	1e-06
DCTPP1	-2.651	1e-06
PDK2	-7.152	1e-06
BLMH	-3.117	1e-06
ZNF584	-1.888	1e-06
ZFP64	-2.434	1e-06
RNF115	-2.134	1.1e-06
C2orf15	-2.276	1.1e-06
HERC3	4.913	1.1e-06
NR3C1	5.624	1.1e-06
MARS; MIR6758	-2.417	1.1e-06
UFM1	3.245	1.1e-06
RAD51B	-5.321	1.1e-06
C17orf80	-1.957	1.1e-06
ZYG11B	-2.735	1.2e-06
AGBL5	-2.802	1.2e-06
SNX17	-2.237	1.2e-06
NSD1	-2.343	1.2e-06
THAP1	2.454	1.2e-06
RARG	5.631	1.2e-06
SLC8B1	-2.279	1.2e-06
C12orf49	3.426	1.2e-06
B3GNT3	5.573	1.2e-06
CPT2	-4.352	1.3e-06
EIF2B3	-5.836	1.3e-06
GLMP	1.977	1.3e-06
CPSF3	-2.77	1.3e-06
SPR	-2.691	1.3e-06
DSP	2.682	1.3e-06
HSF2	2.962	1.3e-06
CROT	-3.007	1.3e-06
SSH3	-2.618	1.3e-06
FLCN	5.303	1.3e-06
FRG1	-2.552	1.4e-06
AMACR	-6.028	1.4e-06
FBXO9	-2.751	1.4e-06
C11orf57	-2.851	1.4e-06
SLC35E3	-2.139	1.4e-06
CLPP	-2.047	1.4e-06
SLPI	3.059	1.4e-06
IDH1	-3.313	1.5e-06
LPP	2.409	1.5e-06
CSRNP1	3.927	1.5e-06
ZNF184	-2.925	1.5e-06
ZDHHC6	-5.146	1.5e-06
C21orf33	-2.835	1.5e-06
UCHL5	-2.235	1.6e-06
FPGT	-3.205	1.6e-06
LAP3	-2.679	1.6e-06
XRCC6BP1	-2.962	1.6e-06
PRSS22	10.84	1.6e-06
ZNF335	3.531	1.6e-06
RFT1	-3.067	1.7e-06
GPANK1	-2.67	1.7e-06
LSM2	-2.543	1.7e-06
IKBKAP	-5.572	1.7e-06
C11orf1	-3.995	1.7e-06
MAP3K11	-1.899	1.7e-06
EIF5	-2.901	1.7e-06
SNUPN	-4.74	1.7e-06
SLC39A11	-2.119	1.7e-06
EXOC3-AS1	-2.34	1.8e-06
TBC1D31	-2.095	1.8e-06
ZNF143	3.283	1.8e-06
DCP1B	-3.426	1.8e-06
PRMT5	-2.114	1.8e-06
TPGS2	-2.03	1.8e-06
ZNF341	2.234	1.8e-06
PHLDA3	2.384	1.9e-06
C6orf203	-3.638	1.9e-06
RBAK; RBAK-RBAKDN; RBAKDN	-2.158	1.9e-06
TMEM261	-2.417	1.9e-06
ABCB9	-2.028	1.9e-06
ERCC5	-2.636	1.9e-06
BCL6	5.169	2e-06
GTF2I	-1.733	2e-06
SMKR1	-3.547	2e-06
AMZ2	-5.477	2e-06
CDCA7	-4.009	2.1e-06
SIK1	2.732	2.1e-06
C22orf46	-2.858	2.1e-06
ANAPC4	-2.392	2.2e-06
TMTC2	3.617	2.2e-06
MVK	-3.337	2.2e-06
TMEM55B	2.211	2.2e-06
PUM1	2.332	2.3e-06
MTUS1	6.007	2.3e-06
TRUB1	-2.114	2.3e-06
NEK3	-4.027	2.3e-06
DYM	-2.511	2.3e-06
TBCK	-4.262	2.5e-06
KDM5C	2.409	2.5e-06
PTRH2	1.817	2.5e-06
CCNI	-2.979	2.6e-06
RWDD4	-2.026	2.6e-06
FAM174A	-2.253	2.6e-06
INO80E	-2.362	2.6e-06
KDM1B	-4.218	2.7e-06
HSP90AA1	-2.477	2.7e-06
SRSF2; MIR636	-2.348	2.7e-06
PRMT2	-2.348	2.7e-06
DALRD3	-3.45	2.8e-06
SPIDR	-2.049	2.8e-06
ZNF750	6.965	2.8e-06
PAXBP1	2.119	2.8e-06
SLC30A6	-1.855	2.9e-06
TEC	2.751	2.9e-06
PCYOX1L	-3.56	2.9e-06
C7orf25	-4.065	2.9e-06
NUFIP2	1.786	2.9e-06
MKKS	-5.199	2.9e-06
TMEM144	-2.092	3e-06
SLC39A14	2.698	3e-06
CARS	-2.242	3e-06
ZC3H4	-2.832	3e-06
SDC4	3.815	3e-06
EIF1B	2.549	3.1e-06
GADD45B	2.949	3.1e-06
TBC1D7	-2.806	3.3e-06
DPY19L4	-1.796	3.3e-06
VIPAS39	-3.117	3.3e-06
DUSP3	2.793	3.3e-06
SLX1A-SULT1A3	-2.235	3.4e-06
OVOL2	4.976	3.4e-06
HDDC2	-2.949	3.5e-06
POP1	-2.083	3.5e-06
DNAJC3	2.471	3.5e-06
SQRDL	-2.119	3.5e-06
HPS4	-2.047	3.5e-06
ATP6V1A	2.253	3.6e-06
FKTN	-3.279	3.6e-06
MIF4GD	-4.065	3.6e-06
SPAST	-1.668	3.7e-06
TBC1D8	4.267	3.8e-06
PCDHB16	-4.005	3.8e-06
SQLE	-2.217	3.8e-06
PSMA1	-2.313	3.8e-06
CDKN2C	-2.796	3.9e-06
RBM5	2.242	4e-06
PDDC1	4.444	4e-06
MRPL46	-2.224	4e-06
AGTRAP	-4.297	4.1e-06
ANXA4	-2.888	4.1e-06
RPL14	-2.812	4.1e-06
NRP1	2.354	4.1e-06
ADAL	-2.532	4.1e-06
DNAJC7	-2.014	4.1e-06
OSGEPL1	-4.464	4.2e-06
KIAA1143	-2.316	4.2e-06
PEX1	-2.297	4.2e-06
MVD	-4.953	4.2e-06
OAZ1	-2.178	4.2e-06
DYNC2LI1	-3.26	4.3e-06
C1QTNF3-AMACR	-3.01	4.3e-06
PDIA4	-2.009	4.3e-06
CKS1B	2.092	4.4e-06
SLC10A7	-2.636	4.4e-06
BCAP29	2.392	4.4e-06
ANGEL2	-2.585	4.5e-06
MMAA	-3.806	4.5e-06
KBTBD4	-1.753	4.5e-06
PRR15L	-3.066	4.5e-06
RTTN	2.019	4.5e-06
PRKD2	-2.694	4.5e-06
OSTM1	3.352	4.6e-06
GEM	6.155	4.6e-06
TTC17	2.014	4.6e-06
MCOLN1	6.491	4.6e-06
CCDC18	-2.263	4.7e-06
MTMR11	-2.726	4.7e-06
PRKCD	-2.723	4.7e-06
ATP6V1B2	3.042	4.7e-06
ABHD17B	1.813	4.7e-06
BIVM-ERCC5	-3.34	4.7e-06
WSB1	3.555	4.7e-06
KIAA1143	-1.888	4.7e-06
ARID5B	2.891	4.8e-06
FAM192A	-4.464	4.8e-06
MSTO1; MSTO2P	-3.43	4.9e-06
DDX46	-2.136	4.9e-06
SUGT1	-2.479	4.9e-06
NFS1	-3.067	4.9e-06
SIKE1	-2.412	5e-06
IRF2BP2	1.963	5e-06
ZSCAN16	-2.219	5e-06
SPNS1	2.387	5e-06
PRNP	3.909	5e-06
SOX4	2.701	5.1e-06
VPS26B	-2.287	5.3e-06
PYCARD	-2.271	5.3e-06
EIF1	1.672	5.3e-06
EIF2S2	-2.063	5.3e-06
TRAPPC12	-1.875	5.4e-06
VWA8; MIR5006	-3.178	5.4e-06
PAM	2.063	5.5e-06
TERF1	-3.268	5.5e-06
TESK1; MIR4667	-2.129	5.5e-06
ATP6V0B	2.603	5.6e-06
FUNDC2	3.275	5.6e-06
POLDIP2	-2.905	5.6e-06
TBC1D3B; TBC1D3H; TBC1D3I; TBC1D3F; TBC1D3G	3.399	5.6e-06
WDR75	-1.894	5.7e-06
ABTB2	4.713	5.7e-06
LSM14A	1.941	5.7e-06
OMA1	-2.471	5.8e-06
NDUFB10	-2.898	5.8e-06
ATXN2	2.112	5.9e-06
NUDT7	-3.356	5.9e-06
DNAJB9	2.266	6e-06
KLHL15	3.024	6e-06
PIGL	1.743	6e-06
FARSB	-2.357	6.1e-06
EIF3M	-2.176	6.1e-06
LCOR	1.794	6.2e-06
WDR3	-2.316	6.3e-06
RPL10A	-1.857	6.3e-06
RCBTB1	2.983	6.3e-06
ZHX2	2.898	6.4e-06
FNTB	-2.983	6.4e-06
PHKB	-3.422	6.4e-06
RASAL2	2.102	6.5e-06
C7orf49	-1.907	6.5e-06
PIR	-6.098	6.5e-06
UEVLD	-3.986	6.5e-06
THOC5	-2.688	6.5e-06
ASCC3	2.153	6.6e-06
SACS	-3.442	6.6e-06
SLC5A3; MRPS6	2.594	6.6e-06
HPS3	-2.57	6.7e-06
CREBRF	10.126	6.7e-06
HNRNPA0	2.329	6.7e-06
TATDN1; MIR6844	-2.412	6.7e-06
PRR14	-1.945	6.7e-06
SEPW1	-4.16	6.8e-06
TRAF3IP1	-2.097	6.9e-06
NDUFA7	-1.735	6.9e-06
CRIM1	1.959	7e-06
ITPR1	4.708	7e-06
NEIL2	-2.704	7e-06
C21orf33	-3.142	7e-06
NOA1	-2.08	7.1e-06
TRIM25; MIR3614	-2.546	7.1e-06
TTC27; MIR4765	-2.685	7.2e-06
OCLM	3.446	7.4e-06
AKAP12	4.022	7.4e-06
ZNF189	-3.287	7.5e-06
ZSWIM8	1.892	7.5e-06
MAGED2	-4.146	7.8e-06
TRIM27	-2.594	7.9e-06
SCAI; GOLGA1	-2.767	7.9e-06
PSG1	5.958	8e-06
HNRNPD	-2.316	8.1e-06
IARS	-2.099	8.1e-06
TARBP1	-2.682	8.2e-06
RNLS	-2.052	8.3e-06
CEP63	-3.555	8.4e-06
TXNIP	4.213	8.5e-06
ZNF343	-2.299	8.5e-06
RPS6KA3	2.063	8.6e-06
MKLN1	1.725	8.7e-06
ZNF32	-3.109	8.8e-06
CYP2R1	-3.502	8.8e-06
HYKK	-2.445	8.8e-06
FRG1BP	-4	8.8e-06
ZBED8	-2.035	9e-06
FGFR1OP2	2.359	9e-06
MRPS11	-2.357	9e-06
SLC16A13	-2.932	9e-06
DIAPH1	2.204	9.1e-06
GATAD1	-2.292	9.1e-06
CCNB1IP1; SNORD126	-2.745	9.1e-06
TCF12	2.061	9.1e-06
MSMO1	-1.97	9.2e-06
CEP78	-3.702	9.2e-06
COA3	-2.134	9.2e-06
PTGES3	-1.936	9.4e-06
TBC1D3L	2.201	9.4e-06
SCP2	-2.282	9.5e-06
RNASEH1	-2.026	9.5e-06
FAM210B	-2.935	9.5e-06
CCT6A	-1.936	9.6e-06
CNOT6	-1.894	9.8e-06
MAN1A2	-3.109	9.9e-06
RAPGEF6	1.686	9.9e-06
PHTF1	-3.771	1e-05
SNX16	2.367	1e-05
NDUFAF4	-1.733	1.01e-05
ZNF511	-2.311	1.01e-05
DBT	-2.144	1.02e-05
NEK1	-2.194	1.02e-05
POLR1E	-3.523	1.02e-05
TRIAP1	3.045	1.02e-05
SLC24A1	-2.921	1.02e-05
MTR	-2.009	1.04e-05
MB21D2	2.898	1.04e-05
MSRB1	-3.178	1.04e-05
GBAS	-2.694	1.05e-05
RIC1	2.935	1.05e-05
SDCCAG8	-2.144	1.08e-05
CLCN7	6.468	1.08e-05
HSPD1	-1.961	1.09e-05
PYCRL	-2.144	1.1e-05
BIVM	-3.095	1.1e-05
ZNF776	3.102	1.1e-05
AFF4	2	1.11e-05
SPEF2	-2.942	1.12e-05
PRKAG1	-2.597	1.12e-05
RNF111	1.959	1.12e-05
GLIPR1	6.3	1.13e-05
FPGT-TNNI3K; FPGT	-2.166	1.14e-05
ZMAT1	-2.395	1.14e-05
HEATR5B	-1.805	1.15e-05
KCTD20	-2.529	1.16e-05
DDX50	-2.012	1.16e-05
FIBP	-1.988	1.16e-05
CCDC34	-2.227	1.17e-05
VEGFA	3.426	1.19e-05
SWAP70	2.901	1.19e-05
PARN	-2.284	1.19e-05
CBR1	-3.741	1.19e-05
YPEL5	3.702	1.2e-05
TTC31	-1.723	1.21e-05
HACL1	-1.772	1.21e-05
SAMD8	3.171	1.21e-05
PSG8	22.521	1.21e-05
KHK	-1.934	1.22e-05
PSMD3	-2.329	1.22e-05
TRMT1L	-2.838	1.24e-05
EBAG9	-2.573	1.24e-05
IPMK	2.268	1.24e-05
SBNO2	2.431	1.24e-05
TFPT	-2.354	1.24e-05
RNF20	-2.073	1.25e-05
MRPL16	-2.845	1.25e-05
LRRC23	-2.232	1.26e-05
PIEZO1	2.485	1.26e-05
STX16-NPEPL1	-2.171	1.26e-05
SCNM1; TNFAIP8L2	-2.357	1.27e-05
ULBP1	-2.612	1.27e-05
RFXANK	-1.61	1.28e-05
ASH1L; MIR555	1.95	1.36e-05
TMEM2	2.434	1.37e-05
HDHD2	-2.287	1.38e-05
FUZ	-5.04	1.38e-05
LIMA1	4.267	1.39e-05
ALKBH2	-5.509	1.39e-05
SGK1	5.396	1.41e-05
CCDC83	3.986	1.41e-05
RIBC2	-2.116	1.41e-05
ARNT2; MIR5572	-3.601	1.43e-05
CPNE2	-2.209	1.46e-05
PTPN18	-3.407	1.47e-05
GEMIN5	-2.365	1.47e-05
ZNF703	2.279	1.47e-05
FRS2	-2.248	1.47e-05
NUBPL	-3.552	1.47e-05
IFT140	-1.991	1.47e-05
ZNF514	-2.585	1.48e-05
TDRKH	1.975	1.5e-05
BCS1L	-3.811	1.5e-05
POLR3GL	-2.222	1.51e-05
SNRK	1.977	1.52e-05
DMAP1	-2.116	1.53e-05
PDCD11	-1.857	1.53e-05
WDR12	-2.131	1.54e-05
GTF2F2	-1.699	1.54e-05
GK5	-2.387	1.55e-05
FCHSD2	-3.886	1.56e-05
USP21	-3.519	1.57e-05
PLEKHA6	2.658	1.57e-05
AKTIP	2.468	1.57e-05
LOC101060389; TBC1D3D	2.381	1.57e-05
SLC2A4RG	-2.905	1.57e-05
ERI2	-2.482	1.58e-05
MOCOS	-2.508	1.58e-05
METTL1	-2.263	1.59e-05
TCFL5	-1.934	1.59e-05
TBC1D3	2.194	1.61e-05
TMTC4	-3.004	1.62e-05
RMDN2	2.059	1.63e-05
MAP4K2	-2.087	1.63e-05
NUDT2	-2.679	1.64e-05
TARS2; MIR6878	-4.042	1.65e-05
NKIRAS2	-1.739	1.65e-05
BBS5	-2.555	1.66e-05
ZMAT4	2.954	1.66e-05
LRRC46	-2.445	1.67e-05
C17orf75	-2.891	1.67e-05
KAT2A	-4.184	1.67e-05
TRIP13	-3.127	1.7e-05
CBX5; MIR3198-2	-3.283	1.7e-05
CRKL	2.698	1.7e-05
PLXNA2	1.877	1.71e-05
NOCT	2.911	1.72e-05
NELFE; MIR1236	-2.508	1.72e-05
PMVK	-2.287	1.73e-05
TMEM14A	-1.784	1.73e-05
FUT10	-2.196	1.74e-05
TSFM	-2.245	1.75e-05
C4orf3	1.857	1.76e-05
BEND7	-1.903	1.76e-05
PCMTD2	-2.654	1.76e-05
TBC1D3C	1.979	1.77e-05
SPCS2	2.019	1.8e-05
TCTEX1D2	-2.253	1.81e-05
SLC12A6	4.302	1.81e-05
EME1	-2.657	1.81e-05
ZNF852	2.002	1.81e-05
HNRNPA1L2	-2.594	1.82e-05
EIF3C; EIF3CL	-1.483	1.82e-05
IFT52	-2.194	1.84e-05
TBC1D3P1-DHX40P1	-2.136	1.87e-05
PAPSS1	-2.389	1.89e-05
KLF4	5.509	1.92e-05
VCP	-1.567	1.95e-05
ZDHHC3	-1.695	1.96e-05
BPHL	-3.138	1.97e-05
ADGRG6	3.306	1.99e-05
TBC1D22B	2.021	2.03e-05
DAXX	-1.855	2.03e-05
DCUN1D2	2.007	2.03e-05
USP40	-2.281	2.04e-05
TTC1	-1.979	2.04e-05
EMC7	1.741	2.08e-05
TBC1D3L; TBC1D3E	2.479	2.08e-05
FAM193B	2.176	2.09e-05
CNOT8	1.751	2.1e-05
RBM8A	-1.634	2.14e-05
EP300; MIR1281	2.258	2.15e-05
MTL5	-1.674	2.16e-05
C15orf39	2.028	2.16e-05
USP14	-1.672	2.18e-05
DLAT	-1.875	2.19e-05
RHOT1	-2.308	2.21e-05
EED; MIR6755	2.028	2.22e-05
PSG11	2.774	2.22e-05
MRPS33	-2.502	2.23e-05
BOLA2B; BOLA2	-1.573	2.23e-05
PDCD2L	-3.655	2.23e-05
SIRT1	2.313	2.25e-05
BRI3	3.056	2.27e-05
MAF1	-2.279	2.27e-05
DCAF16	2.627	2.28e-05
AFF4	2.045	2.28e-05
FUT8	-2.414	2.3e-05
MED9	1.899	2.3e-05
MIER1	2.073	2.31e-05
PAK1IP1	-2.112	2.35e-05
TRADD	-2.266	2.35e-05
HSD17B7	-4.272	2.36e-05
MBNL1	2.044	2.36e-05
MRPL3	-2.414	2.36e-05
HSPH1	-2.087	2.36e-05
RAPH1	5.631	2.37e-05
PIGK	-1.864	2.38e-05
LANCL1	-4.277	2.38e-05
RAB2B	1.743	2.39e-05
DUSP18	-3.08	2.39e-05
PRMT6	-3.527	2.4e-05
MCFD2	1.836	2.41e-05
CAB39L	8.554	2.42e-05
RPS4X	-1.535	2.44e-05
C12orf10	-3.391	2.44e-05
TMED8	-2.868	2.44e-05
UQCC1	-1.598	2.45e-05
SIK1	6.596	2.45e-05
SLC35B3	-2.191	2.46e-05
KANSL1	2.381	2.46e-05
UBXN2B	-2.258	2.47e-05
TMEM99	2.477	2.48e-05
GNAZ	-2.701	2.48e-05
THNSL2	-2.888	2.5e-05
LOC100288748; RP11-22C11.2	3.395	2.5e-05
MRPS27	-3.26	2.52e-05
SFPQ	2.191	2.55e-05
GTF2H5	-2.141	2.55e-05
DHX40	-2.685	2.55e-05
AKAP8L	2.126	2.55e-05
SMIM8	-3.031	2.57e-05
ATPAF1	-2.428	2.6e-05
CUEDC2	-5.005	2.6e-05
SDCBP	2.997	2.61e-05
DUSP19	-2.066	2.62e-05
C19orf48; SNORD88B; SNORD88C	3.458	2.62e-05
NLE1	-1.794	2.63e-05
NARS	-1.713	2.64e-05
GPR157	2.258	2.68e-05
RMDN1	-2.969	2.69e-05
NPEPL1	-5.471	2.72e-05
TRIM69	-2.631	2.73e-05
DOCK7	-1.86	2.75e-05
APEH	-1.737	2.75e-05
GIGYF2	2.719	2.76e-05
PDE12	2.401	2.82e-05
TUBGCP3	-1.749	2.82e-05
ABCA3	-4.141	2.83e-05
LEMD3	2.799	2.85e-05
DNTTIP1	-3.977	2.85e-05
CPEB2	2.663	2.86e-05
OSGIN2	2.035	2.87e-05
SH3BP1; PDXP	-3.138	2.87e-05
AC007566.10; GATAD1	-1.739	2.88e-05
DET1	-5.47	2.88e-05
LSMEM1	2.276	2.91e-05
QSOX2	2.52	2.92e-05
REXO1; MIR1909	2.037	2.98e-05
MAPKAPK3	-3.478	2.99e-05
DCTN2	-1.925	3.01e-05
N4BP2	-2.012	3.03e-05
EPHX4	-2.109	3.05e-05
NUDT22	-2.09	3.05e-05
C11orf71	-2.471	3.08e-05
C2CD5	-3.426	3.09e-05
NPRL3	-3.329	3.09e-05
ADAP1	-2.191	3.1e-05
NAPG	-2.161	3.11e-05
GATAD2B	2	3.12e-05
MBNL2	2.166	3.13e-05
IQCJ; SCHIP1; IQCJ-SCHIP1	2.009	3.14e-05
LRP8	-2.962	3.15e-05
ZFP14	-2.061	3.15e-05
FBXW2	-2.534	3.17e-05
ZNF277	-2.777	3.18e-05
ANKRD16	-2.437	3.19e-05
RAD51L3-RFFL	-2.012	3.19e-05
CNDP2	-1.868	3.21e-05
TNFRSF10A	2.537	3.22e-05
RTFDC1	-1.912	3.22e-05
HMGCS1	-2.497	3.23e-05
MAGEF1	-1.862	3.24e-05
TBC1D3E	2.482	3.25e-05
ATP6V1E2	-2.624	3.27e-05
NUP107	-2.3	3.28e-05
ZNF292	5.302	3.29e-05
MAP2K5	-5.485	3.34e-05
TACO1	-2.409	3.34e-05
ZFYVE9	-2.387	3.37e-05
POLR2I	-3.045	3.38e-05
TFIP11	-2.67	3.38e-05
DUSP10	6.964	3.44e-05
MAPKAPK5; ADAM1A	-1.836	3.44e-05
KDM6B	2.786	3.45e-05
ATAD2B	1.794	3.47e-05
PHF14	-4.312	3.47e-05
MRPS26	-1.794	3.52e-05
ECHS1	-1.755	3.55e-05
TRIM45	-2.373	3.57e-05
LRFN3	-1.786	3.57e-05
GOLIM4	-2.126	3.58e-05
TMEM80	2.976	3.6e-05
LTA4H	-2.962	3.65e-05
DNAJC30	-2.332	3.66e-05
NADK2	-3.422	3.67e-05
SPCS2	1.589	3.72e-05
RABGGTA	-2.437	3.75e-05
TMEM154	-3.077	3.79e-05
C1orf174	-2.143	3.8e-05
ATP6V0C	1.95	3.83e-05
SPDL1	-1.621	3.86e-05
PBX2	-2.281	3.86e-05
F8	-2.009	3.86e-05
CLOCK	-1.761	3.87e-05
LAMTOR3	3.846	3.87e-05
EHD1	1.934	3.87e-05
VPS33A	-2.414	3.87e-05
DCP1A	2.124	3.88e-05
SETMAR	-3.873	3.9e-05
CLN8	-2.126	3.95e-05
GPR75	1.824	3.98e-05
ACAT2	-3.462	3.98e-05
CAMLG	-2.059	3.99e-05
MSH6	-1.853	4.02e-05
FAM53B	-2.555	4.02e-05
POLB	-2.224	4.03e-05
ZNF510	-3.379	4.06e-05
FXN	-1.975	4.09e-05
NDUFV3	-1.523	4.1e-05
VPS29	-2.732	4.12e-05
PDCD2	-2.282	4.14e-05
SERINC1	1.668	4.15e-05
ZFP69	-2.243	4.16e-05
SRFBP1	1.894	4.18e-05
RIC8B	-2.217	4.21e-05
TMCO4	-3.846	4.22e-05
NOD1	-1.965	4.26e-05
PRUNE	-2.403	4.27e-05
STIM1; MIR4687	-1.759	4.27e-05
PPP1R15A	4.357	4.27e-05
ZNF567	2.362	4.28e-05
GIPC1	1.792	4.28e-05
CES3; CES2	-3.279	4.31e-05
RDM1	-1.905	4.31e-05
RUVBL1	-3.038	4.33e-05
ATF7IP	1.979	4.33e-05
ENC1	6.277	4.35e-05
PTP4A3	-1.782	4.36e-05
ANAPC1	-2.002	4.37e-05
EXOC4	-3.414	4.37e-05
OCLM	2.54	4.41e-05
IMMT	-1.621	4.42e-05
ERMARD	-2.295	4.47e-05
NIT2	-3.745	4.48e-05
SLIRP	-2.107	4.48e-05
PSMD11	-1.862	4.5e-05
ZDHHC3	-1.655	4.51e-05
ZNF275	-3.039	4.55e-05
CASP6	-3.135	4.61e-05
U2AF2	-1.847	4.61e-05
MRPL20	-1.993	4.63e-05
PIGF	-2.107	4.64e-05
MTFR1	2.381	4.65e-05
PWP1	-3.891	4.66e-05
CEP57L1	-2.191	4.68e-05
SIDT2	-2.783	4.74e-05
ZNF239	-2.232	4.75e-05
AVEN	-2.66	4.75e-05
PHLPP1	2.099	4.77e-05
NDUFB9	-2.359	4.78e-05
PTP4A1	2.719	4.84e-05
AQP3	8.765	4.85e-05
PDCD5	-2.146	4.89e-05
GYS1	-2.324	4.9e-05
RUFY3	1.903	4.92e-05
PVRL4	3.462	4.93e-05
TNPO2	2.537	4.93e-05
UGGT1	-2.092	4.96e-05
FANCG	-2.107	4.98e-05
SEPSECS	-2.308	5.02e-05
ZNF398	1.968	5.02e-05
PGM2L1	6.091	5.09e-05
DNAJC19	-2.505	5.1e-05
MRPL21	-1.755	5.11e-05
TTLL1	-2.295	5.15e-05
RRAGC	2.412	5.19e-05
GSTCD	-1.719	5.22e-05
BAZ2B	2.938	5.25e-05
CISD2	1.723	5.25e-05
VTA1	-1.625	5.33e-05
ENTPD6	1.945	5.36e-05
EIF2AK1	-2.121	5.39e-05
MTMR7	-2.928	5.46e-05
SUCLG1	-2.033	5.5e-05
FBXL17	-4.248	5.52e-05
ADGRF4	2.861	5.53e-05
RPL17-C18orf32	-1.537	5.56e-05
MSH2	-1.914	5.59e-05
NCR3LG1	2.596	5.59e-05
C11orf98; LBHD1	-1.721	5.6e-05
FUS	-1.901	5.6e-05
ERMAP	-4.287	5.66e-05
CSTF3	-2.112	5.68e-05
GPRC5A; MIR614	3.959	5.69e-05
GFRA2	1.593	5.7e-05
PPP1R21	-1.584	5.71e-05
NT5DC1	-4.16	5.71e-05
TRIM41	-2.838	5.73e-05
ZBTB39	-2.451	5.76e-05
UAP1	-1.701	5.77e-05
VPS11	2.812	5.77e-05
METTL13	-1.952	5.81e-05
NOL10	-1.866	5.82e-05
MKS1	-3.394	5.83e-05
NR1D1	2.698	5.86e-05
RET	-2.178	5.87e-05
DOC2A	-1.548	5.91e-05
RAB10	1.628	5.99e-05
KIF18A	1.615	5.99e-05
ITPRIP	2.161	6.01e-05
TMEM184A	3.588	6.02e-05
HRSP12	-2.552	6.03e-05
MRPL19	-1.798	6.13e-05
ENOX1	2.109	6.13e-05
ITGA3	3.724	6.13e-05
CHURC1-FNTB	-1.93	6.15e-05
SMC5	2.102	6.16e-05
INTS4P2	-2.555	6.17e-05
RND3	4.051	6.2e-05
ZNF618	-2.582	6.23e-05
YBEY	3.07	6.24e-05
ACADSB	-3.702	6.26e-05
WDYHV1	-2.209	6.27e-05
ENPP1	-2.061	6.29e-05
USP10	-1.868	6.31e-05
PIGB	-1.95	6.42e-05
SMG5	1.982	6.45e-05
PPM1L	4.925	6.47e-05
ADAM17	1.733	6.54e-05
PHC1	-1.626	6.57e-05
NUCB2	-1.666	6.6e-05
SERTAD2	3.179	6.64e-05
ZNF25	-3.747	6.64e-05
BCL2L2	1.624	6.65e-05
ZNF852	1.823	6.69e-05
CNNM2	2.742	6.69e-05
CCNG2	2.437	6.73e-05
MRPL15	-2.078	6.76e-05
TCF25	-1.753	6.78e-05
VASN	2.761	6.79e-05
RAD52	-1.862	6.85e-05
NMRAL1	-2.701	6.85e-05
EIF3E	-1.723	6.89e-05
NFAT5	4.065	6.92e-05
B4GALT2	-1.566	6.94e-05
NARS2	-3.29	6.98e-05
GEMIN8	-1.853	7.02e-05
DNAJB2	-2.511	7.05e-05
CEP126	-1.925	7.05e-05
PRDM4	-3.223	7.1e-05
EML3	-1.767	7.11e-05
GATB	-2.151	7.16e-05
GPATCH4	-1.851	7.2e-05
CAPRIN2	-3.124	7.23e-05
GPATCH8	1.868	7.24e-05
SLC37A4	-6.063	7.24e-05
ADCK2	-2.245	7.32e-05
TTC3	-1.751	7.34e-05
NFRKB	1.692	7.38e-05
PARP4	-1.991	7.41e-05
ALAS1	-1.948	7.5e-05
PAXIP1	1.505	7.5e-05
LINS1	1.907	7.55e-05
HOXC13	2.295	7.58e-05
THYN1	-3.995	7.6e-05
EIF3L	-1.713	7.6e-05
NEMP1	2.959	7.61e-05
TTPA	-1.847	7.68e-05
JAK2	-3.47	7.68e-05
ARID1B	1.952	7.81e-05
PRKX	-2.442	7.81e-05
AP3M2	2.206	7.82e-05
ZNF485	-2.398	7.82e-05
NTM	1.559	7.82e-05
PPM1D	2.25	7.85e-05
INO80B-WBP1	-1.709	7.87e-05
TBC1D3H; TBC1D3L; TBC1D3I; LOC101060389; TBC1D3C; TBC1D3; TBC1D3D	2.237	7.87e-05
AGK	-3.833	7.88e-05
MLKL	-4.037	7.89e-05
TEAD1	1.504	7.91e-05
MYCBP; GJA9	-1.86	7.98e-05
LHX2	-2.448	8e-05
CD164	2.056	8.01e-05
CPNE3	-2.199	8.01e-05
LOC81691; AC004381.6; U4atac	-2.664	8.03e-05
CTBP1-AS2	-2.606	8.04e-05
PCYT2	-3.643	8.05e-05
CEP57	-1.988	8.13e-05
CCDC122	-1.982	8.15e-05
BCL7B	1.998	8.18e-05
C10orf12	1.659	8.19e-05
FAM156A	-2.3	8.21e-05
DGCR14	-2.282	8.27e-05
ACER3	2.124	8.3e-05
CBY1	-2.428	8.31e-05
NSDHL	-2.206	8.33e-05
TET1	-3.475	8.36e-05
CWC15	-1.737	8.4e-05
VAPA	1.497	8.44e-05
SNAPIN	-2.915	8.45e-05
COPB2	-1.649	8.45e-05
ASB8	-2.126	8.5e-05
CDKN1A	4.094	8.52e-05
ZFP69B	-1.93	8.56e-05
STK25	-1.597	8.62e-05
MMD	6.49	8.67e-05
CCDC24	-2.42	8.69e-05
FOXK1	2.564	8.69e-05
MIR99AHG	1.919	8.73e-05
TPMT	-1.823	8.76e-05
DCLRE1A	-3.588	8.76e-05
HEATR6	-2.049	8.83e-05
SNRNP70	-1.555	8.83e-05
IFT27	-2.156	8.84e-05
PRRC1	-2.227	8.85e-05
CHMP6	-1.954	8.86e-05
SENP6	-1.476	8.87e-05
RITA1	-3.088	8.87e-05
RARS	-1.788	8.88e-05
SECISBP2L	2.035	8.89e-05
CACNB3	-2.911	8.96e-05
PHF2	1.731	8.98e-05
FNTA	2.261	9e-05
URI1	-2.537	9.02e-05
NBPF15	-2.37	9.06e-05
ZFYVE1	2.676	9.07e-05
PARL	-1.89	9.08e-05
BORCS5	-1.811	9.1e-05
BLOC1S5	-2.865	9.16e-05
TTC32	2.918	9.26e-05
NFIB	1.606	9.28e-05
S100PBP	-1.661	9.3e-05
CORO1B	-2.332	9.31e-05
MCM5	-1.888	9.37e-05
KRIT1	-2.624	9.51e-05
GOLGA1	-2.648	9.51e-05
HDLBP	2.483	9.53e-05
P4HA1	3.523	9.56e-05
ZNF691	-2.002	9.6e-05
GSE1	1.883	9.6e-05
RAB28	1.731	9.66e-05
PAAF1	-4.292	9.7e-05
AGPAT3	-1.819	9.72e-05
MRPL43	-1.653	9.73e-05
CHD4	-1.774	9.73e-05
RPL17; SNORD58A; SNORD58B; SNORD58C	-1.625	9.75e-05
EFCAB11	-3.399	9.8e-05
ZNF496	-1.544	0.0001001
RPL19	-1.517	0.0001002
NDUFC1	-1.776	0.0001007
ZBTB11	2.576	0.0001014
KCNK1	2.633	0.0001016
FAM114A2	-2.235	0.0001023
RNF149	2.063	0.0001025
DOT1L	2.237	0.0001026
SRSF6	-1.597	0.0001032
DHX35	1.991	0.0001035
FAM189B	-5.303	0.0001037
PPTC7	2.25	0.0001037
UBE3B	-2.764	0.0001045
CCT2	-1.847	0.0001046
OAZ2	-2.878	0.0001047
ZNF862	-2.158	0.0001048
PEX12	-2.552	0.0001048
SPPL3	2.102	0.0001053
COX18	-3.272	0.0001056
DCTD	-2.606	0.0001066
SNF8	-1.755	0.0001076
AP3S2; MIR5009	-1.86	0.0001081
ZNF30	-2.08	0.0001081
ACOT7	-2.362	0.0001085
TWF2	-3.264	0.0001088
PROM2	-2.204	0.0001099
DPF1	-1.925	0.00011
MBLAC2	-1.682	0.0001102
RRAS2	2.196	0.0001107
ATG4D	2.276	0.0001109
IL1RAP	3.298	0.0001112
TTC5	-2.6	0.0001112
FAM185A	-1.932	0.0001113
CDC42SE2	1.549	0.0001114
DIS3L2	-2.297	0.0001115
TDRD3	-1.655	0.0001118
CCDC77	-2.196	0.000112
NUFIP1	-1.836	0.000112
CADM1	2.395	0.0001124
ALKBH6	-3.127	0.000113
VGLL4	2.156	0.0001134
C10orf54	1.449	0.0001134
DPY30	-1.784	0.0001141
FAM227B	-1.711	0.0001142
CYP51A1	-1.883	0.000115
C6orf106	1.539	0.000116
C5orf28	-2.282	0.0001167
CNOT11	-1.87	0.0001168
DNMT3A	-2.454	0.0001168
XYLB	-2.314	0.0001173
KIAA2026	2.073	0.0001177
KCNJ8	-4.103	0.0001178
DDX49	-2.376	0.0001181
ZNF18	-2.738	0.0001182
C10orf82	-1.999	0.0001183
RAN	-1.632	0.0001185
RAB27A	-1.771	0.0001188
FBXL3	1.934	0.0001193
FBXO16	-3.767	0.0001207
C5orf34	-1.83	0.0001213
GANC	-3.134	0.0001215
TMEM177	-2.966	0.0001217
JMJD4	-2.597	0.0001222
ARHGEF39	-2.942	0.0001222
FDPS	-2.835	0.0001224
SPTSSA	3.127	0.0001226
KLHL24	3.859	0.0001232
RINT1	-2.327	0.0001232
SPEN	1.932	0.0001242
TMEM222	2.959	0.0001254
FASTKD3	-1.813	0.0001258
PTPN3	-2.033	0.0001262
TCF19	-2.351	0.0001269
PTPRA; VPS16	-1.641	0.0001269
UVRAG	2.139	0.0001275
KPNA4	2.488	0.0001276
SLC35D2	-2.373	0.0001279
VPS37C	2.37	0.0001282
PER2	2.796	0.0001287
FLAD1	-2.092	0.0001293
GMEB2	2.271	0.0001294
HSPA13	3.193	0.0001295
ZSWIM6	3.042	0.0001297
CCT4	-1.693	0.0001298
CCDC93	2.367	0.0001301
MIS12	2.546	0.0001302
FAM173B	-2.368	0.0001304
PSPH	-2.308	0.0001306
DDAH2	-2.442	0.0001311
PREP	-1.83	0.0001313
ATG12	1.838	0.0001319
PPM1E	1.517	0.000132
COIL	-1.602	0.0001323
ANKRD17	2.054	0.0001327
USP28	-2.099	0.0001328
UBXN4	-1.705	0.0001331
THADA	-1.555	0.0001336
NQO2	-3.264	0.0001338
GUF1	-2.09	0.0001343
TMPRSS2	7.029	0.0001343
HIST1H3I	-2.858	0.0001346
FERMT1	-5.446	0.0001346
ELMOD2	-2.726	0.0001354
TCHP	-2.24	0.0001354
FAH	-3.422	0.0001354
EPHA4	3.146	0.0001361
PRDM10	1.509	0.0001362
PCDHB9	-2.707	0.0001367
RBM14	-1.966	0.0001368
ZBTB40	2.639	0.0001369
IER2	3.23	0.0001371
FOCAD	-2.888	0.0001378
FAM149B1	-2.406	0.0001383
PROSER3	-2.063	0.0001383
ZNF621	-1.763	0.0001388
TRMT12	-1.905	0.0001388
PHB2; SCARNA12	-2.097	0.000139
YIPF4	2.012	0.0001398
ARHGEF9; ARHGEF9-IT1	-6.461	0.0001403
GDF15	23.156	0.0001403
SBNO1; MIR8072	1.526	0.0001407
CCDC12	1.659	0.0001413
C1orf123	-2.178	0.0001414
ESYT1	-1.5	0.0001414
UPF1	2.588	0.0001423
CMTR1	-1.894	0.0001427
RPS6KA5	1.711	0.0001428
ERCC8	-2.151	0.0001441
MRPS23	-2.585	0.0001443
CLDN15	2.808	0.000145
FGGY	-2.139	0.0001451
AIG1	-2.219	0.0001451
RRP36	-2.194	0.0001453
TP53INP2	2.511	0.0001463
DNAJB1	-1.84	0.0001469
FAM120A	1.584	0.0001474
NAPEPLD	-3.407	0.0001478
TCTN1	-2.773	0.0001483
SFXN1	1.497	0.0001484
KIAA0513	2.6	0.0001487
ZNF354A	-2.445	0.0001488
CHP1	-1.584	0.0001488
BMS1P20; IGLV1-51; IGLV5-52	-1.813	0.0001488
USP34	1.723	0.0001491
ZCRB1; MIR7851	-2.564	0.0001494
TIGAR	1.749	0.0001497
DNAJB4	2.925	0.0001499
CYP4F11	-4.491	0.0001508
NAE1	-2.603	0.0001509
IPP	-3.506	0.0001515
MCRS1	-2.713	0.0001524
NPC1	2.255	0.0001525
C11orf74	-3.572	0.0001529
ALG1L	-1.664	0.0001534
HOXA7	-1.527	0.0001537
NKTR	-1.517	0.0001538
MAD2L2	-3.913	0.000154
EIF3C; EIF3CL	-1.451	0.0001547
GIT2	-1.881	0.0001551
LIMK1	-2.25	0.0001552
PCBD1	-2.654	0.0001559
NDUFAF1	-2.871	0.0001569
SULT1A1	-3.028	0.0001569
ADGRE5	2.289	0.0001569
DCAF17	-2.942	0.0001582
HSD17B4	-2.822	0.0001589
SHMT1; MIR6778	-1.686	0.0001599
PARP9	-3.124	0.00016
RNASEL	-2.609	0.0001603
CEP89	-1.959	0.0001608
IMPDH2	-2.633	0.0001611
LATS2	3.936	0.0001614
FOXJ3	1.901	0.0001629
ING2	-1.832	0.0001638
ADPRHL1	-3.909	0.000164
PUS7L	-2.809	0.0001658
NIPAL3	-1.993	0.0001664
DHRS3; MIR6730	5.816	0.0001664
ZNF592	1.896	0.0001665
COPRS	1.682	0.0001672
EPHA2	3.864	0.0001675
PPP5C	-1.729	0.0001695
WWC3	2.72	0.0001696
RASSF1	2.131	0.0001701
TOPORS	1.551	0.0001701
MYO1E	2.938	0.0001701
KIAA1143	-1.739	0.0001714
C11orf73	-2.445	0.000172
IFFO2	3.758	0.0001721
PLD1	8.397	0.0001723
BTBD8	-1.639	0.0001729
KCTD9	1.604	0.0001731
FAHD2A	-3.531	0.0001735
WASF1	1.968	0.0001742
ABCF2	-1.759	0.0001742
AFF1	1.429	0.0001743
FAM60A	1.693	0.0001745
ARL6IP4	-2.217	0.0001755
VPS33B	-1.86	0.0001758
PIM3	2.276	0.000177
HSF2BP	-2.127	0.0001771
MNT	2.258	0.0001772
DAP3	-1.655	0.0001775
TBC1D4	2.201	0.0001777
FAAP100	-2.443	0.0001781
TMEM218	-1.934	0.0001788
C5orf63	-1.87	0.0001793
CCDC159	-1.931	0.0001793
MSL3	-2.126	0.0001795
MPPE1	-4.19	0.0001797
USP31	2.905	0.0001814
YBX2	-2.491	0.0001839
ALG6	-3.077	0.0001844
BRD7	-2.121	0.0001848
KLHL36	-2.124	0.0001863
TOP2B; MIR4442	-2.248	0.0001866
PA2G4	-1.586	0.000187
ANKRD12	1.676	0.0001876
SLC17A5	3.212	0.0001878
LIN52	2.161	0.000188
RSAD1	-1.86	0.0001883
PIGL	1.514	0.0001884
MND1	-2.841	0.0001886
STYXL1	-2.035	0.0001906
SIK3	2.335	0.0001909
GRSF1	-1.805	0.0001913
TRIT1	1.875	0.0001916
ANKRD42	1.972	0.0001931
GSC	-1.928	0.0001933
ARHGEF35	-2.184	0.0001936
RABEPK	-2.764	0.0001938
SNX7	-2.263	0.0001943
SLC33A1	-2.885	0.000195
LOC283788; AL592183.1	-2.066	0.0001964
NCLN	2.056	0.0001966
FDFT1	-2.054	0.0001969
TM9SF3	1.623	0.000198
MAP1B	-3.614	0.0001983
POU2F1	1.608	0.0001988
ZNF619	-1.952	0.0001995
ACY1	-2.229	0.0001995
PSMD13	-1.544	0.0002014
STK17A	1.896	0.0002015
CCDC74A	-2.327	0.0002029
LRFN1	-1.89	0.0002029
SLC25A40	-2.898	0.0002038
MUL1	2.099	0.0002044
SLC25A46	-1.778	0.0002044
FAM46A	8.544	0.0002045
TK2	-1.908	0.0002046
WBP1	-1.83	0.0002049
PAN2; CNPY2	-4.317	0.0002055
DOLK	-1.573	0.000206
ELK1	2.401	0.0002087
KIAA1107	-2.095	0.0002088
B4GALT7	-2.316	0.0002093
SEC61A1	1.571	0.0002098
CTNNAL1	2.173	0.0002099
FIG4	-1.826	0.0002106
CARD6	2.382	0.0002108
MRPL32	1.959	0.0002113
RALBP1	-1.782	0.0002113
LANCL2	-1.743	0.0002118
PIK3R2; IFI30	-3.283	0.0002151
THAP7	-3.223	0.0002157
HMGB2	2.146	0.000216
AKAP5	-2.474	0.0002168
STIM2	-2.156	0.0002172
ATP13A3	3.215	0.000218
LOC339803; AC016747.3	-2.649	0.0002189
USP51	-1.653	0.0002204
PSMD6	-1.517	0.000221
EIF4A1; SNORD10; SNORA67; SNORA48	-2.04	0.0002212
OGG1	-2.597	0.0002215
UNC50	-1.939	0.0002257
VPS39	-1.803	0.0002265
GLUD2	-1.774	0.0002266
CEMIP	3.345	0.0002266
TIPARP	5.585	0.0002278
SLC35C1	-3.249	0.0002281
GPNMB	15.419	0.0002282
CPNE4	-2.848	0.0002286
PPP1R7	-1.941	0.0002293
PRMT7	-2.918	0.0002293
RPUSD1	-2.612	0.0002295
KSR2	-2.381	0.0002303
PQLC2	3.494	0.000232
TBC1D3K	2.314	0.0002323
BLCAP	2.99	0.0002323
MAP1LC3B	2.676	0.0002326
CCDC191	-2.327	0.0002331
TRAPPC11	-1.655	0.0002333
CIR1	-1.447	0.0002335
TXN2	-2.087	0.0002352
KAT2B	3.178	0.0002359
STX8	-2.139	0.0002365
OGFR	-2.102	0.0002366
PEX10	-1.753	0.0002368
KAT6A	2.161	0.0002371
PCDH19	3.762	0.0002384
FOPNL	1.523	0.0002385
AGO1	-2.173	0.0002395
PIGY; PYURF	-1.875	0.0002397
CHAF1B	-2.311	0.00024
MAPK8IP2	2.869	0.0002412
RSC1A1; DDI2	1.862	0.0002418
SLC9A2	-4.611	0.0002419
GATSL3	-1.699	0.0002435
ITFG2	2.952	0.0002442
QRSL1	-1.853	0.0002444
PCDHB14	-2.66	0.0002456
APITD1-CORT; CORT; APITD1	-2.097	0.0002467
PHLDA2	4.352	0.0002471
POLR3D	-1.811	0.0002473
SLC27A4	-2.588	0.0002475
WASL	1.749	0.0002479
PUM2	1.69	0.0002482
SLC35B4	-1.995	0.0002482
KIAA1524	-2.002	0.0002483
TMEM128	-2.875	0.0002487
ALAD	-2.459	0.0002527
ZCCHC7	-1.632	0.0002528
HMBS	-1.589	0.0002534
NAT6	-2.546	0.0002536
BOD1L1	1.847	0.0002542
VPS11	3.128	0.000255
NAPA	2.068	0.000257
GNPAT	-2.908	0.0002585
NHS	4.521	0.0002592
NOP14	-1.451	0.0002601
MED1	1.628	0.000262
SCAMP4; ADAT3	4.418	0.0002623
CEP41	-2.618	0.0002628
RBM33	1.578	0.0002631
TMEM63A	2.134	0.0002633
ATP2B1	4.418	0.0002641
DFFA	-1.645	0.0002644
USP53	2.054	0.0002647
FBF1	-1.655	0.000266
VPS11	2.465	0.0002665
MDM1	-2.114	0.0002672
CD55	2.549	0.0002695
CCDC163P	-1.817	0.0002705
USP36	1.615	0.0002706
ARFRP1	-1.731	0.0002707
VPS11	2.376	0.000271
PSG3	4.852	0.0002719
XRCC1	-2.561	0.0002729
DOCK6	-1.729	0.0002734
AADAT	-5.408	0.0002757
PSMA4	-1.498	0.0002765
ID3	2.465	0.0002776
UTY	1.708	0.0002794
BACH1	3.142	0.0002807
ANKMY2	2.035	0.0002811
LINC01547	-1.439	0.0002813
TOP1	2.019	0.0002816
PPT1	1.78	0.0002824
SERTAD1	3.391	0.0002827
GALNT7	2.514	0.0002838
TRIM39-RPP21	-1.514	0.0002839
SLC2A1	1.63	0.0002863
PHAX	-1.483	0.0002864
RASSF3	2.112	0.0002873
MTX1	-2.126	0.0002878
PNP	2.633	0.0002885
PKMYT1	2.72	0.0002892
HIBCH	-2.67	0.0002896
NDC1	-1.731	0.000292
CRY1	2.627	0.0002925
CC2D1A	-2.457	0.0002939
MTA3	-1.621	0.0002957
PSMC1	-2.007	0.0002965
TTC30B	-2.966	0.0002975
RCAN1	-3.535	0.0002981
MITD1	1.659	0.0002986
ZNF507	1.664	0.0002988
ATP6V1D	2.645	0.000299
KIFC3	1.703	0.0002994
LLGL1	-2.34	0.0003
CYSTM1	1.815	0.000301
POLH	1.945	0.0003033
TKFC	-2.959	0.0003034
ALKBH8	-2.099	0.0003038
NFE2L2	1.659	0.0003043
ZCCHC14	1.441	0.0003048
ARHGAP8	-2.04	0.0003057
MALSU1	-2.63	0.0003076
NFE2L1	1.715	0.000309
MRPS34	-1.847	0.0003093
SLC37A4	-5.65	0.0003099
NCEH1	2.121	0.0003113
UBE4B	-1.755	0.0003121
THNSL1	-3.234	0.000313
EFHC1	-3.007	0.0003131
IL18	3.294	0.0003137
E2F3	1.557	0.0003142
ZCCHC2	1.638	0.0003145
ANKRD39	-1.735	0.0003147
DPH6	-2.076	0.0003164
COMMD10	1.617	0.0003183
STEAP4	8.834	0.0003218
RRM2B	1.79	0.0003241
LNX2	1.982	0.0003245
CDS1	2.303	0.0003258
FAM64A	-1.769	0.0003269
PORCN	-2.356	0.0003271
CD300LB	1.498	0.0003282
PREB	-1.899	0.0003288
ELP3	1.608	0.0003289
CREBBP	1.757	0.00033
BCL3; MIR8085	2.6	0.0003302
2020-03-03	2.716	0.0003311
HIF1AN	-1.512	0.0003312
KLHL21	1.784	0.0003331
STAG1	1.972	0.0003369
HOMEZ	-1.602	0.0003378
PHF11	-2.354	0.000338
PHF5A	2.021	0.000338
SOS1	-1.813	0.0003384
POMGNT2	-1.725	0.0003397
KBTBD11	-1.579	0.0003404
LOXL1	3.576	0.0003406
PARK7	-1.392	0.0003414
DDX3X	1.782	0.0003417
BOLA3	-2.881	0.0003418
CFAP36	-2.028	0.0003425
FMNL2	-1.959	0.0003425
ZNF391	-2.68	0.0003431
NT5M	-1.663	0.0003435
RIPPLY3	-1.881	0.0003435
HES1	2.983	0.0003475
MFAP3	1.509	0.0003487
GRB7	2.107	0.0003499
SPTLC2	-2.119	0.0003505
C4orf36	2.176	0.0003506
NECAP1	1.526	0.0003507
ZG16B	-1.751	0.0003507
PFDN4	-1.604	0.0003512
NDUFS2	-1.757	0.0003515
SRR	-6.49	0.0003523
CLTA	1.743	0.000353
FAF2	1.63	0.0003535
ZCCHC10	1.638	0.0003536
MTX3	-1.701	0.0003544
BRD4	1.548	0.0003545
H1F0	4.762	0.0003557
RNMT	1.864	0.0003568
CDKN1B	1.593	0.0003573
CD44	1.757	0.0003574
EPC1	1.636	0.0003575
SLC46A3	-3.021	0.0003595
GTF3A	-2.035	0.0003627
UBAC1	-2.141	0.0003637
SLC31A2	2.348	0.0003638
JUNB	2.423	0.0003651
KRCC1	-2.338	0.0003652
DNAJC16	1.551	0.0003653
TMEM184C	-1.832	0.0003656
SMARCD2	-1.393	0.0003677
TNNT1	-1.611	0.0003677
TCEA1	-1.857	0.0003684
CRB3	1.564	0.0003688
DDX43	3.519	0.0003721
RSL24D1	1.474	0.0003723
FH	-2.186	0.0003739
PDSS1	-2.119	0.0003744
RYBP	2.485	0.0003751
RECQL	-1.903	0.0003776
ELMSAN1	2.191	0.0003777
ALDH1B1	-1.84	0.0003782
DEGS1	1.826	0.0003785
C4orf27	-1.851	0.0003785
C12orf45	-2.279	0.000379
DENND3	-2.102	0.0003794
KDM1A; MIR3115	-1.78	0.0003797
CCT7	-1.409	0.0003797
TNKS2	1.717	0.0003801
RARA	2.007	0.000381
BIRC6	2.066	0.0003826
POFUT1; MIR1825	-1.761	0.0003851
UBE2W	2.028	0.0003862
U2AF1	-2.033	0.0003872
RABL2B	-2.237	0.0003886
IDNK	-2.582	0.0003892
NPIPB3	1.705	0.0003896
PALB2	-1.932	0.0003903
SOCS5	1.853	0.0003906
UBE2H	1.611	0.0003909
LINC01521	-1.617	0.000391
DCP2	-1.613	0.0003914
C1GALT1	3.895	0.0003921
LCMT1	-2.925	0.0003929
CDYL	1.93	0.0003936
PARP16	-1.907	0.0003936
EFNA1	4.953	0.0003937
PIP4K2B	-1.456	0.0003937
PRPF4	-2.777	0.0003939
DCAKD	-2.579	0.0003941
DCDC2	-2.979	0.0003947
CAPZB	-1.379	0.0003977
EIF2B5	1.473	0.0003977
DNPH1	-1.903	0.0003982
PHYH	-1.602	0.0003983
BCAT2	-2.935	0.0003984
GMCL1	-1.769	0.0003986
MIEN1	1.682	0.0004
B9D1	-2.056	0.0004024
SPSB4	-2.196	0.0004036
RNF216	-1.699	0.0004056
MOSPD3	-1.912	0.0004058
GOLGA5	-2.338	0.0004061
SULF2	1.541	0.0004062
LIFR	2.479	0.0004076
ETNK1	2.789	0.0004082
PSMD1	-1.619	0.0004089
PNKD; MIR6810	3.102	0.0004105
RSRC2	-1.393	0.0004108
DEPDC4	-1.674	0.0004113
TMEM116	-3.279	0.0004131
LIN54	2.261	0.0004154
RNF26	-1.645	0.0004165
KLHL11	1.571	0.0004172
PKP4	2.365	0.0004177
ARL6	-1.721	0.0004186
IRAK1BP1	-1.895	0.0004186
STAT3	2.078	0.0004199
ZRANB2	2.047	0.0004209
ZNF669	1.628	0.0004209
CYB561A3	-2.049	0.0004218
TMEM231	-2.381	0.0004241
XPNPEP1	-3.418	0.0004245
ACLY	-2.367	0.0004245
WDR11	-1.864	0.0004246
C1QTNF6	-1.497	0.0004259
PRMT3	-1.765	0.0004268
MELK	-1.875	0.0004302
GMEB1	1.695	0.0004329
LRRC1	1.864	0.000434
PPP1R15B	1.959	0.0004352
B4GALT2	-1.434	0.0004365
SLC2A10	-2.196	0.0004366
FRYL	1.982	0.0004383
LOC100133315; RP11-849H4.2	-2.046	0.0004383
PLEKHO1	-2.297	0.0004391
ARID1A	1.507	0.0004396
TXNRD3	-2.656	0.0004396
EIF2AK2	-1.551	0.0004397
NDFIP2	2.311	0.0004404
RGS2	2.278	0.0004429
ZNF37A	-1.6	0.0004448
C1orf56	1.755	0.0004474
RCC1; SNORA73A; SNHG3; SNORA73B	1.919	0.0004475
CCZ1; CCZ1B	-2.047	0.0004479
RABL2A	-2.129	0.0004488
ANO8	-1.56	0.0004493
ATP1B1	9.339	0.0004495
PARP1	-2.5	0.0004511
TALDO1	-1.711	0.0004512
IFT22	-2.898	0.0004514
RP9	-1.56	0.000452
DDX17	1.505	0.0004523
SYAP1	-1.666	0.0004542
MAPT	-2.044	0.0004547
U2AF1	-2.083	0.000455
TM7SF3	-1.657	0.000457
ZBTB24	-1.558	0.0004577
UBE2J2	-1.968	0.0004584
PSMB6	-2.08	0.0004587
TMEM110-MUSTN1; TMEM110	-1.521	0.0004588
YRDC	2.297	0.0004594
CHTOP	1.701	0.0004608
PYCR1	-3.106	0.0004623
CHD1L	-1.807	0.0004634
ZNF600	2.156	0.0004635
FCHSD1	-1.864	0.0004645
PXN	-1.977	0.0004654
PAICS	-1.404	0.0004659
TADA2A	-1.424	0.0004667
STK17B	3.321	0.0004671
SLC4A1AP	-1.608	0.0004673
EPC2	1.461	0.0004679
DSCC1	-2.107	0.000468
PHKG2	-1.474	0.0004733
MDM4	-1.693	0.0004743
PPP4R3B	-1.625	0.0004776
WDR31	-1.744	0.0004789
ZNF572	-2.952	0.0004792
RFX1	1.625	0.0004808
HIVEP2	3.287	0.0004832
ZNF326	-2.047	0.0004874
KIAA0391	-2.511	0.0004887
UNKL	-1.809	0.0004888
USP5	-1.757	0.0004895
2020-09-09	1.674	0.0004928
LAMP1	1.643	0.0004941
MKRN2OS	-1.941	0.0004986
AARS2	-1.563	0.0004991
NSFL1C	-1.936	0.0004992
SMCR8	2.448	0.0005036
KNOP1	-1.936	0.0005052
IGFBP3	7.103	0.0005056
RPS6KA4	-1.686	0.0005063
MUS81	-1.548	0.0005069
CCNA2	-2.129	0.0005074
DFNB31	2.266	0.0005084
GALK1	-1.984	0.0005101
SIRT5	-2.03	0.0005117
FKBP14	2.911	0.0005137
TIMM21	-1.894	0.0005158
HACD2	1.432	0.0005168
ABRACL	1.849	0.0005181
ZNF287	-1.739	0.0005196
POLK	-2.158	0.0005201
POMZP3	-1.549	0.0005212
GMFB	-1.986	0.0005216
TBC1D9B	-1.881	0.0005219
PTPN12	2.181	0.0005221
PYROXD1	-2.6	0.0005226
CASC3; MIR6866	-1.678	0.0005232
ZNF839	-2.664	0.0005238
SRP72	-1.598	0.0005242
BOLA2; BOLA2B	-1.737	0.0005263
DGAT2	-2.546	0.0005267
STOML2	-1.464	0.0005273
PDE6D	-1.459	0.0005307
SETD2	1.655	0.0005334
STX16	-1.498	0.0005334
SH3GL1	2.009	0.0005362
WDR46; MIR6873	-1.761	0.0005379
GGCT	-3.182	0.0005388
AUP1	1.809	0.00054
SOCS4	2.457	0.0005425
ACAD10	-2.343	0.0005441
RSF1	1.733	0.0005457
CIART	3.204	0.0005458
CSK	-2.945	0.0005464
ADSSL1	-2.615	0.0005474
GTF2H3	-3.234	0.0005494
VEZT	-2.5	0.0005497
ABHD11	-3.257	0.0005499
C8orf4	2.229	0.0005502
NDRG1	10.966	0.0005502
HIGD2A	1.727	0.0005505
TIMM10B	1.659	0.000551
BRAT1	-1.741	0.0005511
CNKSR3	2.603	0.0005532
UBAC2	1.765	0.0005551
PPP2R5C	-1.647	0.000558
VTI1A	-1.467	0.0005595
TMEM138	-1.638	0.0005614
CDC42SE1	1.907	0.0005627
STARD7	-2.701	0.0005633
NSMCE4A	-2.42	0.0005635
KIAA0922	2.431	0.0005656
EHHADH	-1.877	0.0005672
PTCD2	-2.928	0.0005674
M6PR	1.815	0.000568
CTNS	3.333	0.0005698
TOM1	2.508	0.0005703
IL18BP	1.959	0.0005707
MDP1; NEDD8-MDP1; NEDD8; CHMP4A	-1.575	0.000571
SMARCB1	-1.753	0.0005714
PLA2G15	-1.737	0.0005722
EXOSC8	-1.905	0.0005723
RAC3	-1.713	0.0005724
C11orf54	1.659	0.0005779
CNPY4	-1.545	0.0005797
PDZRN3	-2.707	0.000581
AP5Z1	1.986	0.0005812
CLCF1	3.387	0.0005816
PHKA2	-2.3	0.0005841
SNORA17A; SNORA17B; SNHG7	-2.163	0.0005851
OR2B6	3.116	0.0005872
VPS11	2.582	0.0005875
ZNF624	-1.479	0.0005903
RPS10-NUDT3	-1.625	0.0005908
SLC25A30	1.828	0.0005915
MAPK6	-1.398	0.0005927
EIF3F	-1.676	0.0005953
LMTK2	2.972	0.0005988
RAD51C	-1.67	0.0006005
BLM	-2.398	0.0006009
B4GAT1	-1.952	0.0006012
TARBP2	-1.927	0.0006016
PSMD14	-1.727	0.0006022
CDC40	-1.668	0.0006026
VMA21	1.925	0.0006032
ZBTB43	2.497	0.0006062
PRSS23	-2.242	0.0006062
RNASEH2A	-2.783	0.0006078
HIST2H2AC	-1.346	0.0006102
ANKRD46	-1.772	0.0006118
ZNF860	-1.68	0.0006126
SDSL	-4.161	0.0006149
MREG	-1.597	0.0006163
POLD4	-2.835	0.0006171
ZNF248	-1.894	0.0006173
ACSL3	2.664	0.0006178
ILDR1	-1.731	0.0006183
UBE2Q2	-2.102	0.0006196
INVS	-2.373	0.0006207
PJA1	-2.316	0.000622
PLPP6	-1.79	0.0006225
YIPF1	-2.136	0.0006232
PTDSS1	-1.731	0.0006235
UPP1	2.201	0.0006245
NAP1L4	-1.372	0.0006257
UBXN7	1.664	0.0006262
RAD50	-3	0.0006264
TDRD7	-2.242	0.0006275
CRLF3	1.892	0.0006294
NRDE2	1.699	0.0006325
2020-09-08	-3.238	0.0006331
CNOT3	1.523	0.0006339
ZMYM4	-1.591	0.0006395
UBE2M	1.672	0.0006445
PHC1	-1.97	0.0006452
FEM1A	1.511	0.0006485
IFRD1	-2.092	0.00065
MYO5A	-1.975	0.0006505
RFX3	-1.602	0.0006516
CWC25	1.439	0.0006518
GLIS2	2.121	0.0006577
CKS2	2.037	0.0006589
KIAA1191	-2.153	0.0006591
MLYCD	-2.373	0.0006663
NQO1	-1.737	0.0006674
PCMT1	1.6	0.0006679
TTPAL	-1.636	0.0006679
LMBR1L	-2.002	0.0006688
CIZ1	-2.25	0.000671
KDSR	1.692	0.000671
ZYX	2.035	0.0006713
MYEF2	1.388	0.000673
SLF2	-2.007	0.000674
STX5	1.832	0.0006743
PEA15	1.817	0.0006754
POGK	-1.745	0.000676
ACD	-3.568	0.0006766
CHRAC1	1.533	0.0006775
MAPK8IP3	2.962	0.0006775
FBXL4	-2.851	0.0006801
PQLC3	-1.632	0.0006803
EIF3F	-1.486	0.0006812
OXSM	-1.836	0.0006818
AGMAT	-2.841	0.000683
KDELC1	-1.813	0.0006836
SLC25A17	1.778	0.0006841
MRPL44	1.737	0.0006848
MAPK9	-1.731	0.0006875
TGOLN2	1.58	0.0006894
CTDSP2	2	0.0006931
LHFPL4	1.416	0.0006937
NSMF; MIR7114	-3.904	0.0006937
MAPK10	-1.749	0.0006947
TTL	-1.549	0.0006948
NBPF3	-1.959	0.0006977
FAM161A	-1.723	0.0006984
KIAA0196	-1.662	0.0007003
ANKRD6	-2.319	0.0007009
APEX2	-1.86	0.0007023
DYRK2	-2.037	0.0007034
EDA2R	6.521	0.0007039
HINT2	-2.209	0.0007059
FRAT2	1.45	0.0007077
TDP2	-1.523	0.0007079
C3orf35	2.24	0.0007086
TGFBR1	1.452	0.0007096
ZBTB2	1.649	0.0007126
FAAP24	-2.035	0.0007129
TP53INP1	4.267	0.0007131
TRIM14	-2.884	0.0007162
UVRAG	1.611	0.0007162
UNC119	-2.209	0.0007162
PRIM2	-1.892	0.0007165
TIPRL	-1.497	0.0007183
CNST	2.083	0.0007198
DCAF4	-1.975	0.0007211
ZNF585B	-1.851	0.0007228
RECQL5	-1.755	0.0007233
ATP6V1H	1.535	0.0007282
TMEM120B	-1.809	0.0007282
TIMM44	1.451	0.000729
NSUN4	-1.925	0.0007291
C11orf24	-1.948	0.0007291
GPAM	-2.124	0.00073
COPG2; TSGA13	-4.228	0.0007305
CDC16	-2.139	0.0007309
DNAJC14	-2.531	0.000732
EXD2	-2.901	0.0007344
B3GALNT2	1.504	0.0007355
EIF2D	-1.539	0.0007363
SNX33	-2.861	0.0007393
LRIG1	1.851	0.0007458
RAB13	-2.119	0.0007485
DUSP23	-1.864	0.0007499
FRA10AC1	-3.175	0.0007499
CHIC2	1.688	0.0007524
NIPA2	-1.711	0.0007524
FOSL2	4.112	0.0007526
SMARCD1	-2.34	0.0007555
ZFAT	1.632	0.0007561
EGR1	4.947	0.0007569
PRKDC	-1.403	0.0007587
GPR3	2.329	0.0007592
SMIM4	2.237	0.0007597
DHRS4L2	-1.966	0.0007608
YAP1	3.275	0.0007612
BANP	1.516	0.000763
SS18L1	1.411	0.000765
CNNM1	4.194	0.0007656
ZFP30	-2.063	0.0007673
C9orf78	-2.757	0.0007678
UBOX5; FASTKD5	-1.881	0.0007688
FAM126B	1.53	0.0007692
NDUFB3	-1.476	0.0007696
HENMT1	-8.14	0.0007701
SF3A3	-1.786	0.0007773
SH2D3A	1.711	0.0007778
COPG1	-2.119	0.0007789
ZFC3H1	1.749	0.0007801
FBRS	1.636	0.0007807
MTX2	-2.121	0.0007811
PPP1R2	3.146	0.0007835
HDAC11	-2.316	0.0007855
KLHDC10	-1.834	0.0007855
PPL	2.4	0.0007884
CMTM1	-1.634	0.000789
AASDH	-1.645	0.0007891
PHLPP2	2.77	0.0007893
NIPSNAP1	-4.454	0.0007899
KDM3A	2.319	0.0007905
PLEKHG1	-2.122	0.0007927
KLF5	4.357	0.0007965
ACPP	5.175	0.0007966
NCOA3	1.39	0.0007991
MED19	1.834	0.0008009
FBXL2	1.881	0.0008043
NUP58	2.437	0.0008061
HTR1D	1.645	0.0008089
FAM213B	-1.772	0.0008097
CCDC144NL	1.472	0.0008099
SLX1A; SLX1B; SLX1A-SULT1A3; SLX1B-SULT1A4; SULT1A3	-1.621	0.0008113
CAMTA2	-1.792	0.0008133
SRRD	-1.586	0.0008137
TRIM37	-1.404	0.000817
TMEM159	-2.511	0.0008204
ESRP2; MIR6773	1.794	0.0008207
MPHOSPH9	-2.033	0.0008248
SPG20	3.024	0.0008268
DUSP16	3.647	0.0008268
SMAD2	1.368	0.0008269
XRCC2	1.719	0.0008275
IFNGR1	2.171	0.0008286
ICE1	-1.634	0.0008302
CTDSPL2	1.598	0.0008309
NOP56; SNORD57; SNORD56; SNORA51; SNORD110; SNORD86; MIR1292	1.632	0.0008325
CYB5D2	-2.505	0.0008353
QDPR	-4.469	0.0008354
BZW1	1.436	0.0008355
MAGI1	-1.587	0.0008356
buskee; FAM25D; FAM25E; zawskaw	-1.421	0.0008359
BBOF1	-1.807	0.0008411
NRSN2	-2.214	0.0008411
SRSF7	-1.803	0.0008431
PLOD2	2.905	0.0008432
ERRFI1	3.58	0.0008451
DNPEP	-3.655	0.0008498
ELF1	2.037	0.0008507
MERTK	-2.109	0.0008526
SAP18	-1.5	0.0008563
SLC3A2	2.645	0.000861
IQGAP3	1.401	0.0008618
HNRNPL	-1.571	0.0008638
FAM220A	-2.248	0.0008656
NRSN2-AS1	2.579	0.0008661
RNF14	-2.751	0.0008719
PERP	1.832	0.0008733
R3HDM2	-1.761	0.0008739
CRTC2	1.436	0.000874
KIF5C	-1.998	0.0008743
LYPLA1	-1.794	0.0008774
C3orf14	-2.378	0.0008781
COA1	-1.877	0.0008782
GTPBP1	1.923	0.0008797
CUL7	-3.368	0.0008799
HNRNPDL	-1.769	0.0008837
FARS2	-2.242	0.0008873
EEF1E1	1.558	0.000888
LMNB1	-1.849	0.0008893
PPP2R3C	1.782	0.0008907
ZBTB9	-1.739	0.0008915
GRHL1	2.761	0.0008945
AHSA1	-2.206	0.0008991
ZNF45	-1.628	0.0008993
VEGFC	6.126	0.0009006
AP1G1	-1.469	0.0009018
STARD3NL	-1.628	0.0009057
ZBTB41	-1.725	0.0009058
DUSP16	3.986	0.0009077
HCFC1	-1.464	0.000908
MIIP	-1.521	0.0009118
SOX12	-1.757	0.0009158
ISG20	1.759	0.0009164
SLC25A12	-2.229	0.0009205
KLF10	3.031	0.0009242
ARMC1	-1.403	0.0009251
TANC2	1.932	0.0009252
ZNF688	-1.539	0.0009296
MIER3	1.993	0.0009326
ZNF449	-3.693	0.0009341
CHCHD5	-1.894	0.0009353
WDR61	-1.624	0.0009375
FAR2P1	-2.158	0.0009383
HSPA1L	-1.75	0.0009384
[truncated: 155 more rows]

## Sheet: Table S3
Table S3. Enriched pathways in OU regulated genes
¬© 2000-2020 QIAGEN. All rights reserved.
Ingenuity Canonical Pathways	-log(B-H p-value)	Ratio	z-score	Downregulated	No change	Upregulated	No overlap with dataset	Molecules
Protein Ubiquitination Pathway	5.92	0.212	NaN	45/273 (16%)	0/273 (0%)	13/273 (5%)	215/273 (79%)	ANAPC1,ANAPC4,ANAPC5,BAP1,BIRC6,DNAJB1,DNAJB2,DNAJB4,DNAJB9,DNAJC14,DNAJC17,DNAJC19,DNAJC28,DNAJC3,DNAJC30,DNAJC7,ELOB,HSP90AA1,HSP90AB1,HSPA13,HSPA8,HSPD1,HSPH1,PAN2,PSMA1,PSMA4,PSMC5,PSMD1,PSMD11,PSMD12,PSMD14,PSMD3,PSMD4,PSMD6,SACS,SKP2,SMURF2,SUGT1,THOP1,UBA1,UBE2B,UBE2D4,UBE2H,UBE2Q2,UBE2R2,UBE2S,UBE3B,UBE4B,USO1,USP1,USP10,USP14,USP21,USP28,USP36,USP38,USP43,USP53
tRNA Charging	5.23	0.436	-4.123	17/39 (44%)	0/39 (0%)	0/39 (0%)	22/39 (56%)	CARS1,CARS2,DARS1,DARS2,EPRS1,FARS2,FARSB,HARS1,IARS1,LARS1,MARS1,NARS1,NARS2,QARS1,TARS1,TARS2,WARS1
Superpathway of Cholesterol Biosynthesis	3.9	0.448	-3.051	12/29 (41%)	0/29 (0%)	1/29 (3%)	16/29 (55%)	ACAT2,CYP51A1,FDFT1,GGPS1,HSD17B7,IDI1,MVD,MVK,NSDHL,PMVK,SC5D,SQLE,TM7SF2
Role of BRCA1 in DNA Damage Response	3.42	0.275	-0.832	17/80 (21%)	0/80 (0%)	5/80 (6%)	58/80 (73%)	ARID1A,ARID2,ATRIP,BABAM2,BLM,BRCC3,BRD7,CDKN1A,E2F3,FAAP100,FANCF,MSH2,MSH6,NBN,POU2F1,RAD50,RAD51,RBBP8,RFC2,SLC19A1,SMARCD1,TOPBP1
Cholesterol Biosynthesis I	2.28	0.538	-1.89	6/13 (46%)	0/13 (0%)	1/13 (8%)	6/13 (46%)	CYP51A1,FDFT1,HSD17B7,NSDHL,SC5D,SQLE,TM7SF2
Cholesterol Biosynthesis II (via 24,25-dihydrolanosterol)	2.28	0.538	-1.89	6/13 (46%)	0/13 (0%)	1/13 (8%)	6/13 (46%)	CYP51A1,FDFT1,HSD17B7,NSDHL,SC5D,SQLE,TM7SF2
Cholesterol Biosynthesis III (via Desmosterol)	2.28	0.538	-1.89	6/13 (46%)	0/13 (0%)	1/13 (8%)	6/13 (46%)	CYP51A1,FDFT1,HSD17B7,NSDHL,SC5D,SQLE,TM7SF2
D-myo-inositol (1,4,5,6)-Tetrakisphosphate Biosynthesis	2.19	0.199	-1.347	17/141 (12%)	0/141 (0%)	11/141 (8%)	113/141 (80%)	DOT1L,DUSP1,DUSP10,DUSP12,DUSP23,FIG4,HACD2,IGBP1,IPMK,ITPK1,MTMR4,MTMR6,MTMR7,NOCT,NUDT12,NUDT16,NUDT2,PAWR,PDXP,PPP1R12A,PPP1R14B,PPP1R7,PPP5C,PPTC7,PRUNE1,PTPN13,SSH3,TNS3
D-myo-inositol (3,4,5,6)-tetrakisphosphate Biosynthesis	2.19	0.199	-1.347	17/141 (12%)	0/141 (0%)	11/141 (8%)	113/141 (80%)	DOT1L,DUSP1,DUSP10,DUSP12,DUSP23,FIG4,HACD2,IGBP1,IPMK,ITPK1,MTMR4,MTMR6,MTMR7,NOCT,NUDT12,NUDT16,NUDT2,PAWR,PDXP,PPP1R12A,PPP1R14B,PPP1R7,PPP5C,PPTC7,PRUNE1,PTPN13,SSH3,TNS3
Cell Cycle Control of Chromosomal Replication	2.09	0.268	-3.357	14/56 (25%)	0/56 (0%)	1/56 (2%)	41/56 (73%)	CDC45,CDC7,CDK4,CDK5,CDT1,DNA2,LIG1,MCM5,MCM6,MCM8,ORC3,ORC5,PRIM1,PRIM2,TOP2A
Cysteine Biosynthesis III (mammalia)	2	0.375	-2.333	8/24 (33%)	0/24 (0%)	1/24 (4%)	15/24 (63%)	AHCY,CBS/CBSL,EEF1AKMT1,EEF1AKMT2,MAT2A,MGMT,MRM2,NSUN4,PRMT5
NRF2-mediated Oxidative Stress Response	1.83	0.175	-0.728	20/189 (11%)	0/189 (0%)	13/189 (7%)	156/189 (83%)	ABCC1,AOX1,CAT,CBR1,DNAJB1,DNAJB2,DNAJB4,DNAJB9,DNAJC14,DNAJC17,DNAJC19,DNAJC3,DNAJC7,EIF2AK3,ENC1,EP300,FOSL1,GSTM2,GSTM4,GSTO1,GSTO2,MAFG,MAFK,MAP2K5,MAPK9,NFE2L2,NQO2,PRKCD,RAP2A,RASD1,RRAS2,USP14,VCP
Mismatch Repair in Eukaryotes	1.83	0.438	NaN	7/16 (44%)	0/16 (0%)	0/16 (0%)	9/16 (56%)	EXO1,MSH2,MSH3,MSH6,PMS2,RFC2,SLC19A1
BER pathway	1.81	0.5	NaN	6/12 (50%)	0/12 (0%)	0/12 (0%)	6/12 (50%)	APEX1,LIG1,OGG1,PARP1,POLB,XRCC1
Superpathway of Methionine Degradation	1.81	0.297	-2.714	10/37 (27%)	0/37 (0%)	1/37 (3%)	26/37 (70%)	AHCY,CBS/CBSL,EEF1AKMT1,EEF1AKMT2,GOT2,MAT2A,MGMT,MRM2,NSUN4,PRMT5,SUOX
D-myo-inositol-5-phosphate Metabolism	1.73	0.179	-1.347	17/156 (11%)	0/156 (0%)	11/156 (7%)	128/156 (82%)	DOT1L,DUSP1,DUSP10,DUSP12,DUSP23,FIG4,HACD2,IGBP1,ITPK1,MTMR4,MTMR6,MTMR7,NOCT,NUDT12,NUDT16,NUDT2,PAWR,PDXP,PIP4P1,PPP1R12A,PPP1R14B,PPP1R7,PPP5C,PPTC7,PRUNE1,PTPN13,SSH3,TNS3
3-phosphoinositide Degradation	1.73	0.181	-1.347	17/155 (11%)	0/155 (0%)	11/155 (7%)	127/155 (82%)	DOT1L,DUSP1,DUSP10,DUSP12,DUSP23,FIG4,HACD2,IGBP1,ITPK1,MTMR4,MTMR6,MTMR7,NOCT,NUDT12,NUDT16,NUDT2,PAWR,PDXP,PIP4P1,PPP1R12A,PPP1R14B,PPP1R7,PPP5C,PPTC7,PRUNE1,PTPN13,SSH3,TNS3
Methionine Degradation I (to Homocysteine)	1.73	0.364	-2.121	7/22 (32%)	0/22 (0%)	1/22 (5%)	14/22 (64%)	AHCY,EEF1AKMT1,EEF1AKMT2,MAT2A,MGMT,MRM2,NSUN4,PRMT5
Death Receptor Signaling	1.7	0.209	-1.886	13/91 (14%)	0/91 (0%)	6/91 (7%)	72/91 (79%)	CASP2,CASP3,CASP6,DAXX,DFFA,DFFB,FADD,LMNA,NFKBIA,PARP1,PARP12,PARP16,PARP3,PARP9,TIPARP,TNFRSF10A,TNFRSF10B,TNKS2,TRADD
Superpathway of Geranylgeranyldiphosphate Biosynthesis I (via Mevalonate)	1.65	0.389	-2.646	7/18 (39%)	0/18 (0%)	0/18 (0%)	11/18 (61%)	ACAT2,FNTB,GGPS1,IDI1,MVD,MVK,PMVK
Zymosterol Biosynthesis	1.57	0.667	-2	4/6 (67%)	0/6 (0%)	0/6 (0%)	2/6 (33%)	CYP51A1,HSD17B7,NSDHL,TM7SF2
NER Pathway	1.48	0.194	-2	16/103 (16%)	0/103 (0%)	4/103 (4%)	83/103 (81%)	CCNH,CHAF1B,COPS6,DNA2,EP300,ERCC5,ERCC8,GTF2H3,GTF2H5,LIG1,POLD4,POLR2I,PRIM1,PRIM2,RFC2,RNF111,SLC19A1,TCEA1,TOP2A,XRCC1
3-phosphoinositide Biosynthesis	1.45	0.17	-1.347	17/165 (10%)	0/165 (0%)	11/165 (7%)	137/165 (83%)	DOT1L,DUSP1,DUSP10,DUSP12,DUSP23,FIG4,HACD2,IGBP1,ITPK1,MTMR4,MTMR6,MTMR7,NOCT,NUDT12,NUDT16,NUDT2,PAWR,PDXP,PI4K2A,PPP1R12A,PPP1R14B,PPP1R7,PPP5C,PPTC7,PRUNE1,PTPN13,SSH3,TNS3
Telomere Extension by Telomerase	1.44	0.4	NaN	5/15 (33%)	0/15 (0%)	1/15 (7%)	9/15 (60%)	NBN,RAD50,TERF1,TINF2,TNKS2,XRCC5
Superpathway of Inositol Phosphate Compounds	1.44	0.162	-0.898	18/198 (9%)	0/198 (0%)	14/198 (7%)	166/198 (84%)	DOT1L,DUSP1,DUSP10,DUSP12,DUSP23,FIG4,HACD2,IGBP1,IP6K2,IPMK,ITPK1,MTMR4,MTMR6,MTMR7,NOCT,NUDT12,NUDT16,NUDT2,PAWR,PDXP,PI4K2A,PIP4P1,PPIP5K2,PPP1R12A,PPP1R14B,PPP1R7,PPP5C,PPTC7,PRUNE1,PTPN13,SSH3,TNS3
Superpathway of Serine and Glycine Biosynthesis I	1.33	0.571	-1	3/7 (43%)	0/7 (0%)	1/7 (14%)	3/7 (43%)	PSPH,SHMT1,SHMT2,UBAC2
Hereditary Breast Cancer Signaling	1.25	0.171	NaN	16/140 (11%)	0/140 (0%)	8/140 (6%)	116/140 (83%)	ARID1A,ARID2,BLM,BRD7,CDK4,CDKN1A,EP300,FAAP100,FANCF,GADD45B,MSH2,MSH6,NBN,PMS2,POLR2I,RAD50,RAD51,RAP2A,RASD1,RFC2,RRAS2,SLC19A1,SMARCD1,WEE1
Retinoic acid Mediated Apoptosis Signaling	1.2	0.217	-0.832	8/60 (13%)	0/60 (0%)	5/60 (8%)	47/60 (78%)	CASP3,DAP3,FADD,PARP1,PARP12,PARP16,PARP3,PARP9,RARG,TIPARP,TNFRSF10A,TNFRSF10B,TNKS2
Hypoxia Signaling in the Cardiovascular System	1.2	0.203	1.342	6/74 (8%)	0/74 (0%)	9/74 (12%)	59/74 (80%)	BIRC6,CREB3,EDN1,EP300,HIF1AN,HSP90AA1,HSP90AB1,NFKBIA,UBE2B,UBE2D4,UBE2H,UBE2Q2,UBE2R2,UBE2S,VEGFA
HIPPO signaling	1.01	0.188	-0.816	5/85 (6%)	0/85 (0%)	11/85 (13%)	69/85 (81%)	AJUBA,DLG5,LATS2,LLGL1,PPM1L,PPP1R12A,PPP1R14B,PPP1R3D,PPP1R7,SKP2,SMAD1,SMAD2,SMAD3,STK3,WWTR1,YAP1
Sirtuin Signaling Pathway	1.01	0.141	1.667	28/291 (10%)	0/291 (0%)	13/291 (4%)	250/291 (86%)	AGTRAP,APEX1,ATG14,ATG4C,ATG4D,CLOCK,DOT1L,EPAS1,GABPB2,GADD45B,GLS,GOT2,H1-0,H1-5,MAP1LC3B,MLYCD,NBN,NDRG1,NDUFA7,NDUFA8,NDUFAF1,NDUFB10,NDUFB4,NDUFB9,NDUFS3,NFE2L2,OGG1,PARP1,PDHA1,POLR1E,RBBP8,SIRT1,SIRT5,STAT3,STK11,TOMM70,UCP2,VDAC2,VDAC3,XRCC5,ZBTB14
Senescence Pathway	0.983	0.142	-0.507	19/275 (7%)	0/275 (0%)	20/275 (7%)	236/275 (86%)	ACVR1B,ANAPC1,ANAPC4,ANAPC5,ASXL2,ATF3,CAPN1,CAPN5,CAPN8,CAT,CDC16,CDK4,CDKN1A,CDKN1B,CHP1,DLAT,E2F3,EED,EP300,GADD45B,IL6,ITSN2,MAP2K5,MAPKAPK3,NBN,NF1,NFAT5,PARP1,PDHA1,PDK2,PPM1L,RAD50,RAP2A,RASD1,RRAS2,SIRT1,SMAD1,SMAD2,SMAD3
Aldosterone Signaling in Epithelial Cells	0.955	0.158	1.633	15/158 (9%)	0/158 (0%)	10/158 (6%)	133/158 (84%)	AHCY,DNAJB1,DNAJB2,DNAJB4,DNAJB9,DNAJC14,DNAJC17,DNAJC19,DNAJC28,DNAJC3,DNAJC30,DNAJC7,DUSP1,HSP90AA1,HSP90AB1,HSPA13,HSPA8,HSPD1,HSPH1,ITPR1,PLCL1,PRKCD,SACS,SGK1,SOS2
DNA Double-Strand Break Repair by Non-Homologous End Joining	0.955	0.357	NaN	5/14 (36%)	0/14 (0%)	0/14 (0%)	9/14 (64%)	NBN,PARP1,RAD50,XRCC1,XRCC5
Tetrapyrrole Biosynthesis II	0.955	0.6	NaN	3/5 (60%)	0/5 (0%)	0/5 (0%)	2/5 (40%)	ALAS1,HMBS,UROS
Mevalonate Pathway I	0.955	0.357	-2.236	5/14 (36%)	0/14 (0%)	0/14 (0%)	9/14 (64%)	ACAT2,IDI1,MVD,MVK,PMVK
Folate Polyglutamylation	0.955	0.6	NaN	3/5 (60%)	0/5 (0%)	0/5 (0%)	2/5 (40%)	MTHFD1,SHMT1,SHMT2
Mitotic Roles of Polo-Like Kinase	0.947	0.197	-1.89	9/66 (14%)	0/66 (0%)	4/66 (6%)	53/66 (80%)	ANAPC1,ANAPC4,ANAPC5,CAPN1,CDC16,CDC7,HSP90AA1,HSP90AB1,PPM1L,PTTG1,RAD21,SLK,WEE1
Spliceosomal Cycle	0.939	1	NaN	2/2 (100%)	0/2 (0%)	0/2 (0%)	0/2 (0%)	U2AF1/U2AF1L5,U2AF2
Dolichol and Dolichyl Phosphate Biosynthesis	0.939	1	NaN	2/2 (100%)	0/2 (0%)	0/2 (0%)	0/2 (0%)	DHDDS,DOLK
Epoxysqualene Biosynthesis	0.939	1	NaN	2/2 (100%)	0/2 (0%)	0/2 (0%)	0/2 (0%)	FDFT1,SQLE
Lipoate Biosynthesis and Incorporation II	0.939	1	NaN	2/2 (100%)	0/2 (0%)	0/2 (0%)	0/2 (0%)	LIAS,LIPT1
GDP-L-fucose Biosynthesis I (from GDP-D-mannose)	0.939	1	NaN	2/2 (100%)	0/2 (0%)	0/2 (0%)	0/2 (0%)	GMDS,TSTA3
Glycine Biosynthesis I	0.939	1	NaN	2/2 (100%)	0/2 (0%)	0/2 (0%)	0/2 (0%)	SHMT1,SHMT2
Circadian Rhythm Signaling	0.91	0.242	NaN	2/33 (6%)	0/33 (0%)	6/33 (18%)	25/33 (76%)	BHLHE40,CLOCK,CREB3,CRY1,GRINA,NR1D1,PER1,PER2
Pyrimidine Ribonucleotides Interconversion	0.821	0.22	-1.667	7/41 (17%)	0/41 (0%)	2/41 (5%)	32/41 (78%)	AK7,BLM,CANT1,CTPS2,DDX3X,ENTPD6,NME3,RECQL,SMARCAL1
Granzyme B Signaling	0.799	0.312	-1.342	5/16 (31%)	0/16 (0%)	0/16 (0%)	11/16 (69%)	CASP3,DFFA,DFFB,LMNB1,PARP1
Triacylglycerol Biosynthesis	0.772	0.214	-2.333	8/42 (19%)	0/42 (0%)	1/42 (2%)	33/42 (79%)	AGPAT3,DBT,DGAT2,ELOVL6,GPAM,LIPT2,LPIN2,MBOAT2,PORCN
Pyrimidine Ribonucleotides De Novo Biosynthesis	0.724	0.209	-1.667	7/43 (16%)	0/43 (0%)	2/43 (5%)	34/43 (79%)	AK7,BLM,CANT1,CTPS2,DDX3X,ENTPD6,NME3,RECQL,SMARCAL1
tRNA Splicing	0.724	0.209	-1	6/43 (14%)	0/43 (0%)	3/43 (7%)	34/43 (79%)	APEX1,MPPE1,NAPEPLD,PDE12,PDE6C,PLD6,TDP2,TSEN15,TSEN2
Acetyl-CoA Biosynthesis I (Pyruvate Dehydrogenase Complex)	0.622	0.429	NaN	3/7 (43%)	0/7 (0%)	0/7 (0%)	4/7 (57%)	DBT,DLAT,PDHA1
Apoptosis Signaling	0.622	0.162	-0.775	9/99 (9%)	0/99 (0%)	7/99 (7%)	83/99 (84%)	BIRC6,CAPN1,CAPN5,CAPN8,CASP2,CASP3,CASP6,DFFA,DFFB,LMNA,NFKBIA,PARP1,RAP2A,RASD1,RPS6KA1,RRAS2
Pancreatic Adenocarcinoma Signaling	0.602	0.156	1.508	6/109 (6%)	0/109 (0%)	11/109 (10%)	92/109 (84%)	CDK4,CDKN1A,CDKN1B,E2F3,ERBB2,JAK2,MAPK9,NAPEPLD,PLD1,PLD6,RAD51,SIN3A,SMAD2,SMAD3,STAT3,VEGFA,VEGFC
Diphthamide Biosynthesis	0.602	0.667	NaN	2/3 (67%)	0/3 (0%)	0/3 (0%)	1/3 (33%)	DPH5,DPH6
Inosine-5'-phosphate Biosynthesis II	0.602	0.667	NaN	2/3 (67%)	0/3 (0%)	0/3 (0%)	1/3 (33%)	ADSL,PAICS
Geranylgeranyldiphosphate Biosynthesis	0.602	0.667	NaN	2/3 (67%)	0/3 (0%)	0/3 (0%)	1/3 (33%)	FNTB,GGPS1
1D-myo-inositol Hexakisphosphate Biosynthesis V (from Ins(1,3,4)P3)	0.602	0.667	NaN	1/3 (33%)	0/3 (0%)	1/3 (33%)	1/3 (33%)	IPMK,ITPK1
Granzyme A Signaling	0.573	0.263	NaN	2/19 (11%)	0/19 (0%)	3/19 (16%)	14/19 (74%)	APEX1,EP300,H1-0,H1-5,HMGB2
SAPK/JNK Signaling	0.573	0.157	-0.832	6/102 (6%)	0/102 (0%)	10/102 (10%)	86/102 (84%)	CRKL,DAXX,DUSP10,DUSP4,FADD,GAB1,MAP3K11,MAP3K9,MAPK8IP2,MAPK8IP3,MAPK9,RAP2A,RASD1,RRAS2,SOS2,TRADD
Stearate Biosynthesis I (Animals)	0.565	0.191	-2.333	8/47 (17%)	0/47 (0%)	1/47 (2%)	38/47 (81%)	ACOT7,ACSL3,DBT,ELOVL6,GNPAT,LIPT2,PORCN,SLC27A3,THEM4
Inositol Pyrophosphates Biosynthesis	0.519	0.375	NaN	1/8 (13%)	0/8 (0%)	2/8 (25%)	5/8 (63%)	IP6K2,IPMK,PPIP5K2
Unfolded protein response	0.507	0.179	0.378	4/56 (7%)	0/56 (0%)	6/56 (11%)	46/56 (82%)	DDIT3,DNAJB9,DNAJC3,EIF2AK3,HSPA8,HSPH1,NFE2L2,PPP1R15A,UBXN4,VCP
DNA Double-Strand Break Repair by Homologous Recombination	0.495	0.286	NaN	4/14 (29%)	0/14 (0%)	0/14 (0%)	10/14 (71%)	LIG1,NBN,RAD50,RAD51
Colanic Acid Building Blocks Biosynthesis	0.495	0.286	-2	4/14 (29%)	0/14 (0%)	0/14 (0%)	10/14 (71%)	GMDS,GMPPA,MPI,TSTA3
Cell Cycle: G2/M DNA Damage Checkpoint Regulation	0.495	0.184	-0.707	1/49 (2%)	0/49 (0%)	8/49 (16%)	40/49 (82%)	CDKN1A,CKS1B,CKS2,EP300,PPM1D,RPS6KA1,SKP2,TOP2A,WEE1
Aryl Hydrocarbon Receptor Signaling	0.431	0.14	1.155	10/143 (7%)	0/143 (0%)	10/143 (7%)	123/143 (86%)	ALDH1B1,CDK4,CDKN1A,CDKN1B,CYP1A1,CYP1B1,EP300,GSTM2,GSTM4,GSTO1,GSTO2,HSP90AA1,HSP90AB1,IL6,NCOA7,NFE2L2,NFIB,NQO2,PTGES3,RARG
Arsenate Detoxification I (Glutaredoxin)	0.431	0.5	NaN	1/4 (25%)	0/4 (0%)	1/4 (25%)	2/4 (50%)	GSTO1,PNP
Phosphatidylethanolamine Biosynthesis II	0.431	0.333	NaN	2/9 (22%)	0/9 (0%)	1/9 (11%)	6/9 (67%)	ETNK1,PCYT2,PIGF
Ascorbate Recycling (Cytosolic)	0.431	0.5	NaN	2/4 (50%)	0/4 (0%)	0/4 (0%)	2/4 (50%)	GSTO1,GSTO2
Heme Biosynthesis II	0.431	0.333	NaN	3/9 (33%)	0/9 (0%)	0/9 (0%)	6/9 (67%)	ALAS1,HMBS,UROS
Molybdenum Cofactor Biosynthesis	0.431	0.5	NaN	2/4 (50%)	0/4 (0%)	0/4 (0%)	2/4 (50%)	MOCS2,NFS1
Folate Transformations I	0.431	0.333	NaN	3/9 (33%)	0/9 (0%)	0/9 (0%)	6/9 (67%)	MTHFD1,SHMT1,SHMT2
Iron homeostasis signaling pathway	0.378	0.139	NaN	6/137 (4%)	0/137 (0%)	13/137 (9%)	118/137 (86%)	ATP6V0C,ATP6V1A,ATP6V1B2,ATP6V1C1,ATP6V1D,ATP6V1E2,EPAS1,FXN,GDF15,IL6,JAK2,LYRM4,MCOLN1,NFS1,SKP2,SMAD1,SMAD2,SMAD3,STAT3
Induction of Apoptosis by HIV1	0.366	0.164	-3	9/61 (15%)	0/61 (0%)	1/61 (2%)	51/61 (84%)	CASP3,DAXX,DFFA,DFFB,ELP1,FADD,MAPK9,NFKBIA,SLC25A10,TRADD
Glutaryl-CoA Degradation	0.366	0.25	-2	4/16 (25%)	0/16 (0%)	0/16 (0%)	12/16 (75%)	ACAT2,EHHADH,GCDH,HSD17B4
Glycine Betaine Degradation	0.344	0.3	NaN	3/10 (30%)	0/10 (0%)	0/10 (0%)	7/10 (70%)	SDSL,SHMT1,SHMT2
Neuregulin Signaling	0.333	0.146	-0.333	5/96 (5%)	0/96 (0%)	9/96 (9%)	82/96 (85%)	ADAM17,CDK5,CDKN1B,CRKL,ERBB2,ERRFI1,HSP90AA1,HSP90AB1,ITGA3,PRKCD,RAP2A,RASD1,RRAS2,SOS2
RAR Activation	0.333	0.129	NaN	13/194 (7%)	0/194 (0%)	12/194 (6%)	169/194 (87%)	ARID1A,ARID2,BRD7,CCNH,CITED2,DUSP1,EP300,GTF2H3,GTF2H5,IGFBP3,JAK2,MAPK9,NSD1,PARP1,PRKAG1,PRKCD,PRMT2,PSMC5,RARG,SMAD1,SMAD2,SMAD3,SMARCD1,TAF4,VEGFA
ATM Signaling	0.318	0.144	-1.667	9/97 (9%)	0/97 (0%)	5/97 (5%)	83/97 (86%)	BLM,CBX5,CDKN1A,CREB3,GADD45B,MAPK9,NBN,NFKBIA,PPM1D,PPM1L,RAD50,RAD51,RBBP8,TOPBP1
Tumoricidal Function of Hepatic Natural Killer Cells	0.318	0.208	-1.342	5/24 (21%)	0/24 (0%)	0/24 (0%)	19/24 (79%)	CASP3,CASP6,DFFA,DFFB,FADD
Serine Biosynthesis	0.318	0.4	NaN	1/5 (20%)	0/5 (0%)	1/5 (20%)	3/5 (60%)	PSPH,UBAC2
Lysine Degradation II	0.318	0.4	NaN	2/5 (40%)	0/5 (0%)	0/5 (0%)	3/5 (60%)	AADAT,AASDH
TCA Cycle II (Eukaryotic)	0.318	0.208	-2.236	5/24 (21%)	0/24 (0%)	0/24 (0%)	19/24 (79%)	FH,IDH3G,MDH1B,SDHAF4,SUCLG1
Lysine Degradation V	0.318	0.4	NaN	2/5 (40%)	0/5 (0%)	0/5 (0%)	3/5 (60%)	AADAT,AASDH
Trans, trans-farnesyl Diphosphate Biosynthesis	0.318	0.4	NaN	2/5 (40%)	0/5 (0%)	0/5 (0%)	3/5 (60%)	GGPS1,IDI1
dTMP De Novo Biosynthesis	0.318	0.4	NaN	2/5 (40%)	0/5 (0%)	0/5 (0%)	3/5 (60%)	SHMT1,SHMT2
Fatty Acid Œ≤-oxidation I	0.318	0.188	-1.633	5/32 (16%)	0/32 (0%)	1/32 (3%)	26/32 (81%)	ACADM,ACSL3,EHHADH,HSD17B4,SCP2,SLC27A3
UVA-Induced MAPK Signaling	0.318	0.143	1	8/98 (8%)	0/98 (0%)	6/98 (6%)	84/98 (86%)	CASP3,MAPK9,PARP1,PARP12,PARP16,PARP3,PARP9,PLCL1,RAP2A,RASD1,RPS6KA1,RRAS2,TIPARP,TNKS2
Purine Nucleotides De Novo Biosynthesis II	0.305	0.273	NaN	3/11 (27%)	0/11 (0%)	0/11 (0%)	8/11 (73%)	ADSL,ADSS1,PAICS
Role of JAK family kinases in IL-6-type Cytokine Signaling	0.299	0.2	NaN	2/25 (8%)	0/25 (0%)	3/25 (12%)	20/25 (80%)	IL6,JAK2,MAPK9,OSMR,STAT3
Regulation of Cellular Mechanics by Calpain Protease	0.299	0.154	0.378	4/65 (6%)	0/65 (0%)	6/65 (9%)	55/65 (85%)	ACTN4,CAPN1,CAPN5,CAPN8,CDK4,CDKN1B,ITGA3,RAP2A,RASD1,RRAS2
Valine Degradation I	0.293	0.222	-2	4/18 (22%)	0/18 (0%)	0/18 (0%)	14/18 (78%)	ACADSB,DBT,EHHADH,HIBCH
Estrogen-mediated S-phase Entry	0.274	0.192	-1.342	2/26 (8%)	0/26 (0%)	3/26 (12%)	21/26 (81%)	CDK4,CDKN1A,CDKN1B,E2F3,SKP2
Thio-molybdenum Cofactor Biosynthesis	0.274	1	NaN	1/1 (100%)	0/1 (0%)	0/1 (0%)	0/1 (0%)	MOCOS
Xanthine and Xanthosine Salvage	0.274	1	NaN	0/1 (0%)	0/1 (0%)	1/1 (100%)	0/1 (0%)	PNP
Sorbitol Degradation I	0.274	1	NaN	1/1 (100%)	0/1 (0%)	0/1 (0%)	0/1 (0%)	SORD
Lipoate Salvage and Modification	0.274	1	NaN	1/1 (100%)	0/1 (0%)	0/1 (0%)	0/1 (0%)	LIPT1
Asparagine Biosynthesis I	0.274	1	NaN	1/1 (100%)	0/1 (0%)	0/1 (0%)	0/1 (0%)	ASNS
Sulfite Oxidation IV	0.274	1	NaN	1/1 (100%)	0/1 (0%)	0/1 (0%)	0/1 (0%)	SUOX
D-mannose Degradation	0.274	1	NaN	1/1 (100%)	0/1 (0%)	0/1 (0%)	0/1 (0%)	MPI
Alanine Biosynthesis III	0.274	1	NaN	1/1 (100%)	0/1 (0%)	0/1 (0%)	0/1 (0%)	NFS1
Xenobiotic Metabolism Signaling	0.274	0.118	NaN	23/287 (8%)	0/287 (0%)	11/287 (4%)	253/287 (88%)	ALDH1B1,CAT,CES2,CHST10,CITED2,CYP1A1,CYP1B1,DNAJC7,EIF2AK3,EP300,FMO4,GSTM2,GSTM4,GSTO1,GSTO2,HSP90AA1,HSP90AB1,IL6,MAP2K5,MAP3K11,MAP3K9,MAPK9,MGMT,NFE2L2,NQO2,PPM1L,PRKCD,PTGES3,RAP2A,RASD1,RRAS2,SULT1A1,SULT1A2,SULT1A3/SULT1A4
Cleavage and Polyadenylation of Pre-mRNA	0.273	0.25	NaN	3/12 (25%)	0/12 (0%)	0/12 (0%)	9/12 (75%)	CPSF3,CSTF3,PAPOLA
Oncostatin M Signaling	0.249	0.163	0.447	2/43 (5%)	0/43 (0%)	5/43 (12%)	36/43 (84%)	EPAS1,JAK2,OSMR,RAP2A,RASD1,RRAS2,STAT3
GDP-mannose Biosynthesis	0.249	0.333	NaN	2/6 (33%)	0/6 (0%)	0/6 (0%)	4/6 (67%)	GMPPA,MPI
Nucleotide Excision Repair Pathway	0.247	0.171	NaN	5/35 (14%)	0/35 (0%)	1/35 (3%)	29/35 (83%)	CCNH,ERCC5,ERCC8,GTF2H3,GTF2H5,POLR2I
Protein Kinase A Signaling	0.246	0.113	0.16	24/398 (6%)	0/398 (0%)	21/398 (5%)	353/398 (89%)	AKAP12,AKAP13,AKAP5,ANAPC1,ANAPC4,ANAPC5,APEX1,CDC16,CHP1,CREB3,DUSP1,DUSP10,DUSP12,DUSP18,DUSP3,DUSP4,H1-0,H1-5,ITPR1,MPPE1,MYL6,NAPEPLD,NFAT5,NFKBIA,PDE12,PDE6C,PGP,PHKA2,PHKB,PLCL1,PLD6,PPP1R12A,PPP1R14B,PPP1R3D,PPP1R7,PRKAG1,PRKCD,PTP4A1,PTPN13,PTPN14,PTPN3,PTPRA,SMAD3,TCF7L2,TDP2
CDP-diacylglycerol Biosynthesis I	0.228	0.2	-2	4/20 (20%)	0/20 (0%)	0/20 (0%)	16/20 (80%)	AGPAT3,GPAM,MBOAT2,TAMM41
TGF-Œ≤ Signaling	0.228	0.135	1.265	5/96 (5%)	0/96 (0%)	8/96 (8%)	83/96 (86%)	ACVR1B,EP300,GSC,MAPK9,RAP2A,RASD1,RNF111,RRAS2,SMAD1,SMAD2,SMAD3,SMURF2,SOS2
Acyl-CoA Hydrolysis	0.218	0.231	NaN	3/13 (23%)	0/13 (0%)	0/13 (0%)	10/13 (77%)	ACOT7,GNPAT,THEM4
Adipogenesis pathway	0.2	0.127	NaN	6/134 (4%)	0/134 (0%)	11/134 (8%)	117/134 (87%)	CCNH,CDK5,CLOCK,DDIT3,GTF2H3,GTF2H5,KAT6A,KLF3,KMT2B,NOCT,PER2,RPS6KA1,SIN3A,SIRT1,SMAD1,SMAD3,TXNIP
Endoplasmic Reticulum Stress Pathway	0.182	0.19	0	1/21 (5%)	0/21 (0%)	3/21 (14%)	17/21 (81%)	CASP3,DDIT3,DNAJC3,EIF2AK3
Prolactin Signaling	0.178	0.136	-0.378	4/81 (5%)	0/81 (0%)	7/81 (9%)	70/81 (86%)	EP300,JAK2,NMI,NR3C1,PRKCD,RAP2A,RASD1,RRAS2,SOCS5,SOS2,STAT3
Purine Ribonucleosides Degradation to Ribose-1-phosphate	0.178	0.286	NaN	1/7 (14%)	0/7 (0%)	1/7 (14%)	5/7 (71%)	PGM2,PNP
Aspartate Degradation II	0.178	0.286	NaN	2/7 (29%)	0/7 (0%)	0/7 (0%)	5/7 (71%)	GOT2,MDH1B
FAT10 Cancer Signaling Pathway	0.178	0.152	2.646	1/46 (2%)	0/46 (0%)	6/46 (13%)	39/46 (85%)	ACVR1B,IL6,MAD2L2,NFKBIA,SMAD2,SMAD3,STAT3
Xenobiotic Metabolism PXR Signaling Pathway	0.178	0.12	-1.043	19/192 (10%)	0/192 (0%)	4/192 (2%)	169/192 (88%)	ALDH1B1,CAT,CDK5,CES2,CHST10,CITED2,DNAJC7,EP300,GSTM2,GSTM4,GSTO1,GSTO2,HSP90AA1,HSP90AB1,PPP1R12A,PPP1R14B,PPP1R3D,PPP1R7,PRKAG1,PRKCD,SULT1A1,SULT1A2,SULT1A3/SULT1A4
Phenylalanine Degradation IV (Mammalian, via Side Chain)	0.173	0.214	NaN	3/14 (21%)	0/14 (0%)	0/14 (0%)	11/14 (79%)	AASDH,GOT2,SLC27A3
Glucocorticoid Receptor Signaling	0.164	0.11	NaN	15/336 (4%)	0/336 (0%)	22/336 (7%)	299/336 (89%)	ARID1A,ARID2,BRD7,CCNH,CDKN1A,CHP1,DUSP1,EP300,GTF2A2,GTF2H3,GTF2H5,HSP90AA1,HSP90AB1,HSPA8,IL6,JAK2,KRT80,MAPK9,NFAT5,NFKBIA,NR3C1,POLR2I,POU2F1,PRKAG1,PTGES3,RAP2A,RASD1,RRAS2,SGK1,SLPI,SMAD2,SMAD3,SMARCD1,SOS2,STAT3,TAF4,TAF5L
Synaptic Long Term Potentiation	0.164	0.124	0.258	7/129 (5%)	0/129 (0%)	9/129 (7%)	113/129 (88%)	CHP1,CREB3,EP300,GRINA,ITPR1,PLCL1,PPP1R12A,PPP1R14B,PPP1R3D,PPP1R7,PRKAG1,PRKCD,RAP2A,RASD1,RPS6KA1,RRAS2
Huntington's Disease Signaling	0.164	0.114	1.387	17/237 (7%)	0/237 (0%)	10/237 (4%)	210/237 (89%)	CAPN1,CAPN5,CAPN8,CASP2,CASP3,CASP6,CDK5,CLTA,CLTB,CREB3,DNAJB1,EP300,GLS,HIP1,HSPA8,ITPR1,MAPK9,NAPG,NSF,POLR2I,PRKCD,SGK1,SIN3A,SOS2,TAF4,UBE2S,VAMP3
Reelin Signaling in Neurons	0.164	0.124	0.775	8/129 (6%)	0/129 (0%)	8/129 (6%)	113/129 (88%)	AFDN,ARHGEF9,ARPC5,CDK5,CRKL,GRINA,ITGA3,MAP2K5,MAP3K11,MAP3K9,MAPK8IP2,MAPK8IP3,MAPK9,PAFAH1B3,PDK2,WASF1
HGF Signaling	0.164	0.126	0.832	4/111 (4%)	0/111 (0%)	10/111 (9%)	97/111 (87%)	CDKN1A,CRKL,GAB1,IL6,ITGA3,MAP3K11,MAP3K9,MAPK9,PRKCD,RAP2A,RASD1,RRAS2,SOS2,STAT3
Prostate Cancer Signaling	0.164	0.132	NaN	6/91 (7%)	0/91 (0%)	6/91 (7%)	79/91 (87%)	CDKN1A,CDKN1B,CREB3,HSP90AA1,HSP90AB1,NFKBIA,RAP2A,RASD1,RRAS2,SIN3A,SOS2,SRD5A1
EIF2 Signaling	0.164	0.116	-0.775	13/224 (6%)	0/224 (0%)	13/224 (6%)	198/224 (88%)	AGO2,AGO4,ATF3,DDIT3,EIF1,EIF2AK1,EIF2AK3,EIF2B3,EIF2B5,EIF2S2,EIF3L,EIF3M,EIF4A1,EIF5,PPP1R15A,RAP2A,RASD1,RPL10A,RPL17,RPL22L1,RPL26L1,RPS8,RRAS2,SOS2,VEGFA,WARS1
Ovarian Cancer Signaling	0.164	0.122	0.707	8/139 (6%)	0/139 (0%)	9/139 (6%)	122/139 (88%)	CDK4,CGA,DVL1,EDN1,MSH2,MSH6,PMS2,PRKAG1,RAD51,RAP2A,RASD1,RRAS2,SIN3A,TCF7L2,VEGFA,VEGFC,WNT7B
Antiproliferative Role of TOB in T Cell Signaling	0.164	0.154	1.633	2/39 (5%)	0/39 (0%)	4/39 (10%)	33/39 (85%)	CDKN1B,PABPC4,RPS6KA1,SKP2,SMAD2,SMAD3
nNOS Signaling in Neurons	0.164	0.149	NaN	4/47 (9%)	0/47 (0%)	3/47 (6%)	40/47 (85%)	CAPN1,CAPN5,CAPN8,CHP1,GRINA,PRKCD,RASD1
GDNF Family Ligand-Receptor Interactions	0.164	0.132	0.378	4/76 (5%)	0/76 (0%)	6/76 (8%)	66/76 (87%)	FRS2,GAB1,IRS2,ITPR1,MAPK9,RAP2A,RASD1,RET,RRAS2,SOS2
Dopamine Degradation	0.164	0.167	-2.236	5/30 (17%)	0/30 (0%)	0/30 (0%)	25/30 (83%)	ALDH1B1,LRTOMT,SULT1A1,SULT1A2,SULT1A3/SULT1A4
Isoleucine Degradation I	0.164	0.2	NaN	3/15 (20%)	0/15 (0%)	0/15 (0%)	12/15 (80%)	ACADSB,ACAT2,EHHADH
Guanine and Guanosine Salvage I	0.164	0.5	NaN	0/2 (0%)	0/2 (0%)	1/2 (50%)	1/2 (50%)	PNP
Choline Biosynthesis III	0.164	0.2	NaN	1/15 (7%)	0/15 (0%)	2/15 (13%)	12/15 (80%)	NAPEPLD,PLD1,PLD6
Spermine Biosynthesis	0.164	0.5	NaN	0/2 (0%)	0/2 (0%)	1/2 (50%)	1/2 (50%)	AMD1
All-trans-decaprenyl Diphosphate Biosynthesis	0.164	0.5	NaN	1/2 (50%)	0/2 (0%)	0/2 (0%)	1/2 (50%)	PDSS1
L-DOPA Degradation	0.164	0.5	NaN	1/2 (50%)	0/2 (0%)	0/2 (0%)	1/2 (50%)	LRTOMT
Alanine Degradation III	0.164	0.5	NaN	1/2 (50%)	0/2 (0%)	0/2 (0%)	1/2 (50%)	GPT2
Glutathione-mediated Detoxification	0.164	0.156	-2	5/32 (16%)	0/32 (0%)	0/32 (0%)	27/32 (84%)	GSTM2,GSTM4,GSTO1,GSTO2,LANCL1
Phosphatidylglycerol Biosynthesis II (Non-plastidic)	0.164	0.182	-2	4/22 (18%)	0/22 (0%)	0/22 (0%)	18/22 (82%)	AGPAT3,GPAM,MBOAT2,TAMM41
Flavin Biosynthesis IV (Mammalian)	0.164	0.5	NaN	1/2 (50%)	0/2 (0%)	0/2 (0%)	1/2 (50%)	FLAD1
Alanine Biosynthesis II	0.164	0.5	NaN	1/2 (50%)	0/2 (0%)	0/2 (0%)	1/2 (50%)	GPT2
GDP-L-fucose Biosynthesis II (from L-fucose)	0.164	0.5	NaN	1/2 (50%)	0/2 (0%)	0/2 (0%)	1/2 (50%)	FPGT
Spermidine Biosynthesis I	0.164	0.5	NaN	0/2 (0%)	0/2 (0%)	1/2 (50%)	1/2 (50%)	AMD1
Sulfate Activation for Sulfonation	0.164	0.5	NaN	1/2 (50%)	0/2 (0%)	0/2 (0%)	1/2 (50%)	PAPSS1
Tryptophan Degradation III (Eukaryotic)	0.164	0.174	-2	4/23 (17%)	0/23 (0%)	0/23 (0%)	19/23 (83%)	ACAT2,EHHADH,GCDH,HSD17B4
Cysteine Biosynthesis/Homocysteine Degradation	0.164	0.5	NaN	1/2 (50%)	0/2 (0%)	0/2 (0%)	1/2 (50%)	CBS/CBSL
Adenine and Adenosine Salvage I	0.164	0.5	NaN	0/2 (0%)	0/2 (0%)	1/2 (50%)	1/2 (50%)	PNP
Formaldehyde Oxidation II (Glutathione-dependent)	0.164	0.5	NaN	1/2 (50%)	0/2 (0%)	0/2 (0%)	1/2 (50%)	ADH5
Glutamine Degradation I	0.164	0.5	NaN	0/2 (0%)	0/2 (0%)	1/2 (50%)	1/2 (50%)	GLS
Cell Cycle: G1/S Checkpoint Regulation	0.164	0.134	0.378	5/67 (7%)	0/67 (0%)	4/67 (6%)	58/67 (87%)	CDK4,CDKN1A,CDKN1B,CDKN2C,E2F3,PAK1IP1,SIN3A,SKP2,SMAD3
Inhibition of ARE-Mediated mRNA Degradation Pathway	0.164	0.123	0.775	10/122 (8%)	0/122 (0%)	5/122 (4%)	107/122 (88%)	AGO2,AGO4,CNOT11,CNOT6,CNOT7,CNOT8,DIS3L,EXOSC2,EXOSC5,EXOSC8,PAPOLA,PAPOLG,PARN,PPM1L,PRKAG1
Assembly of RNA Polymerase II Complex	0.16	0.14	NaN	4/50 (8%)	0/50 (0%)	3/50 (6%)	43/50 (86%)	CCNH,GTF2A2,GTF2H3,GTF2H5,POLR2I,TAF4,TAF5L
Vitamin-C Transport	0.16	0.167	NaN	3/24 (13%)	0/24 (0%)	1/24 (4%)	20/24 (83%)	GSTO1,GSTO2,LRRC8D,STOM
p53 Signaling	0.122	0.122	1.414	3/98 (3%)	0/98 (0%)	9/98 (9%)	86/98 (88%)	CASP6,CDK4,CDKN1A,EP300,GADD45B,RRM2B,SIRT1,TIGAR,TNFRSF10A,TNFRSF10B,TOPBP1,TP53INP1
Cytotoxic T Lymphocyte-mediated Apoptosis of Target Cells	0.122	0.147	-1.342	5/34 (15%)	0/34 (0%)	0/34 (0%)	29/34 (85%)	CASP3,CASP6,DFFA,DFFB,FADD
CDK5 Signaling	0.122	0.12	-0.302	7/108 (6%)	0/108 (0%)	6/108 (6%)	95/108 (88%)	CAPN1,CDK5,ITGA3,MAPK9,PPM1L,PPP1R12A,PPP1R14B,PPP1R3D,PPP1R7,PRKAG1,RAP2A,RASD1,RRAS2
Ubiquinol-10 Biosynthesis (Eukaryotic)	0.122	0.176	NaN	3/17 (18%)	0/17 (0%)	0/17 (0%)	14/17 (82%)	COQ3,CYP4F11,MICAL2
Mitochondrial L-carnitine Shuttle Pathway	0.122	0.176	NaN	2/17 (12%)	0/17 (0%)	1/17 (6%)	14/17 (82%)	ACSL3,CPT2,SLC27A3
Leucine Degradation I	0.122	0.222	NaN	2/9 (22%)	0/9 (0%)	0/9 (0%)	7/9 (78%)	ACADM,MCCC2
BEX2 Signaling Pathway	0.122	0.127	0.632	1/79 (1%)	0/79 (0%)	9/79 (11%)	69/79 (87%)	CDKN1A,ERBB2,MAPK9,NFKBIA,PPM1L,STAT3,SWAP70,TCF7L2,VEGFA,VEGFC
Tight Junction Signaling	0.101	0.113	NaN	10/168 (6%)	0/168 (0%)	9/168 (5%)	149/168 (89%)	AFDN,CDK4,CGN,CLDN1,CLDN15,CPSF3,CSTF3,EPB41,F11R,LLGL1,MYH9,MYL6,NAPG,NSF,PPM1L,PRKAG1,SAFB,VAMP3,VAPA
CD27 Signaling in Lymphocytes	0.101	0.132	-0.816	5/53 (9%)	0/53 (0%)	2/53 (4%)	46/53 (87%)	CASP3,ELP1,MAP2K5,MAP3K11,MAP3K9,MAPK9,NFKBIA
Glioma Signaling	0.101	0.118	0.447	7/110 (6%)	0/110 (0%)	6/110 (5%)	97/110 (88%)	CDK4,CDKN1A,CDKN2C,E2F3,IDH1,IDH3G,IGF2R,PRKCD,RAP2A,RASD1,RRAS2,SIN3A,SOS2
ERK5 Signaling	0.101	0.125	0.707	3/72 (4%)	0/72 (0%)	6/72 (8%)	63/72 (88%)	CREB3,FOSL1,GAB1,MAP2K5,RAP2A,RASD1,RPS6KA1,RRAS2,SGK1
TWEAK Signaling	0.101	0.143	-2.236	4/35 (11%)	0/35 (0%)	1/35 (3%)	30/35 (86%)	CASP3,CASP6,FADD,NFKBIA,TRADD
Cyclins and Cell Cycle Regulation	0.101	0.123	-0.707	4/81 (5%)	0/81 (0%)	6/81 (7%)	71/81 (88%)	CCNH,CDK4,CDKN1A,CDKN1B,CDKN2C,E2F3,PPM1L,SIN3A,SKP2,WEE1
Actin Nucleation by ARP-WASP Complex	0.101	0.125	0.707	2/72 (3%)	0/72 (0%)	7/72 (10%)	63/72 (88%)	ARPC5,ITGA3,PPP1R12A,RAP2A,RASD1,RND3,RRAS2,SOS2,WASF1
Mitochondrial Dysfunction	0.0953	0.111	NaN	19/171 (11%)	0/171 (0%)	0/171 (0%)	152/171 (89%)	ATP5PO,ATPAF1,CASP3,CAT,COX15,MAPK9,NDUFA7,NDUFA8,NDUFAF1,NDUFB10,NDUFB4,NDUFB9,NDUFS3,PDHA1,PRDX3,TXN2,UCP2,VDAC2,VDAC3
IL-15 Production	0.0953	0.116	0.535	6/121 (5%)	0/121 (0%)	8/121 (7%)	107/121 (88%)	CLK1,CLK3,CLK4,EPHA2,EPHA4,ERBB2,IL6,JAK2,MAP2K5,MAP3K11,MERTK,RET,SYK,TEC
Cell Cycle Regulation by BTG Family Proteins	0.0953	0.135	NaN	2/37 (5%)	0/37 (0%)	3/37 (8%)	32/37 (86%)	CDK4,CNOT7,E2F3,NOCT,PPM1L
Role of Oct4 in Mammalian Embryonic Stem Cell Pluripotency	0.0953	0.13	NaN	6/46 (13%)	0/46 (0%)	0/46 (0%)	40/46 (87%)	CASP6,PARP1,PHB,PHC1,TASOR,TDRD7
GADD45 Signaling	0.0953	0.158	NaN	1/19 (5%)	0/19 (0%)	2/19 (11%)	16/19 (84%)	CDK4,CDKN1A,GADD45B
Pyridoxal 5'-phosphate Salvage Pathway	0.0953	0.123	-1.414	6/65 (9%)	0/65 (0%)	2/65 (3%)	57/65 (88%)	CDK4,CDK5,MAP3K9,MAPK9,PNPO,PRKCD,PRKX,SGK1
1,25-dihydroxyvitamin D3 Biosynthesis	0.0953	0.333	NaN	1/3 (33%)	0/3 (0%)	0/3 (0%)	2/3 (67%)	CYP2R1
Pentose Phosphate Pathway	0.0953	0.2	NaN	2/10 (20%)	0/10 (0%)	0/10 (0%)	8/10 (80%)	PGLS,TALDO1
Tetrahydrobiopterin Biosynthesis I	0.0953	0.333	NaN	1/3 (33%)	0/3 (0%)	0/3 (0%)	2/3 (67%)	SPR
Biotin-carboxyl Carrier Protein Assembly	0.0953	0.333	NaN	1/3 (33%)	0/3 (0%)	0/3 (0%)	2/3 (67%)	HLCS
Thiosulfate Disproportionation III (Rhodanese)	0.0953	0.333	NaN	1/3 (33%)	0/3 (0%)	0/3 (0%)	2/3 (67%)	TST
Oxidized GTP and dGTP Detoxification	0.0953	0.333	NaN	1/3 (33%)	0/3 (0%)	0/3 (0%)	2/3 (67%)	RUVBL2
Tetrahydrobiopterin Biosynthesis II	0.0953	0.333	NaN	1/3 (33%)	0/3 (0%)	0/3 (0%)	2/3 (67%)	SPR
Glutamate Degradation II	0.0953	0.333	NaN	1/3 (33%)	0/3 (0%)	0/3 (0%)	2/3 (67%)	GOT2
S-adenosyl-L-methionine Biosynthesis	0.0953	0.333	NaN	1/3 (33%)	0/3 (0%)	0/3 (0%)	2/3 (67%)	MAT2A
Tyrosine Biosynthesis IV	0.0953	0.333	NaN	1/3 (33%)	0/3 (0%)	0/3 (0%)	2/3 (67%)	PCBD1
L-serine Degradation	0.0953	0.333	NaN	1/3 (33%)	0/3 (0%)	0/3 (0%)	2/3 (67%)	SDSL
Aspartate Biosynthesis	0.0953	0.333	NaN	1/3 (33%)	0/3 (0%)	0/3 (0%)	2/3 (67%)	GOT2
Cardiac Œ≤-adrenergic Signaling	0.0953	0.113	-0.832	8/141 (6%)	0/141 (0%)	8/141 (6%)	125/141 (89%)	AKAP12,AKAP13,AKAP5,APEX1,MPPE1,NAPEPLD,PDE12,PDE6C,PLD6,PPM1L,PPP1R12A,PPP1R14B,PPP1R3D,PPP1R7,PRKAG1,TDP2
Insulin Receptor Signaling	0.0953	0.114	1.291	6/140 (4%)	0/140 (0%)	10/140 (7%)	124/140 (89%)	CRKL,EIF2B3,EIF2B5,GAB1,IRS2,JAK2,PPP1R12A,PPP1R14B,PPP1R3D,PPP1R7,PRKAG1,RAP2A,RASD1,RRAS2,SGK1,SOS2
FAT10 Signaling Pathway	0.0953	0.167	NaN	2/18 (11%)	0/18 (0%)	1/18 (6%)	15/18 (83%)	MAP1LC3B,PSMD4,UBA1
Xenobiotic Metabolism General Signaling Pathway	0.0953	0.112	-1	10/143 (7%)	0/143 (0%)	6/143 (4%)	127/143 (89%)	EIF2AK3,EP300,GSTM2,GSTM4,GSTO1,GSTO2,MAP2K5,MAP3K11,MAP3K9,MAPK9,NFE2L2,NQO2,PRKCD,RAP2A,RASD1,RRAS2
IGF-1 Signaling	0.0926	0.115	0.333	3/104 (3%)	0/104 (0%)	9/104 (9%)	92/104 (88%)	CCN1,IGFBP3,IRS2,JAK2,PRKAG1,RAP2A,RASD1,RRAS2,SOCS5,SOS2,SRF,STAT3
NGF Signaling	0.0915	0.114	0.302	5/114 (4%)	0/114 (0%)	8/114 (7%)	101/114 (89%)	CREB3,GAB1,MAP3K11,MAP3K9,MAPK9,PRKCD,RAP2A,RASD1,RPS6KA1,RRAS2,SOS2,TRAF4,TRIO
Neurotrophin/TRK Signaling	0.0752	0.118	0.378	4/76 (5%)	0/76 (0%)	5/76 (7%)	67/76 (88%)	CREB3,FRS2,GAB1,MAP2K5,RAP2A,RASD1,RPS6KA1,RRAS2,SOS2
Role of CHK Proteins in Cell Cycle Checkpoint Control	0.0721	0.123	-0.447	4/57 (7%)	0/57 (0%)	3/57 (5%)	50/57 (88%)	CDKN1A,E2F3,NBN,PPM1L,RAD50,RFC2,SLC19A1
Telomerase Signaling	0.0511	0.112	-0.816	6/107 (6%)	0/107 (0%)	6/107 (6%)	95/107 (89%)	CDKN1A,HSP90AA1,HSP90AB1,PPM1L,PTGES3,RAP2A,RASD1,RRAS2,SOS2,TERF1,TINF2,TPP1
PPARŒ±/RXRŒ± Activation	0.0472	0.105	-1	9/190 (5%)	0/190 (0%)	11/190 (6%)	170/190 (89%)	ACVR1B,CAND1,CLOCK,EP300,GOT2,HSP90AA1,HSP90AB1,IL1R1,IL1RAP,IL6,JAK2,NFKBIA,PLCL1,PRKAG1,RAP2A,RASD1,RRAS2,SMAD2,SMAD3,SOS2
Agrin Interactions at Neuromuscular Junction	0.0472	0.114	1.134	3/79 (4%)	0/79 (0%)	6/79 (8%)	70/79 (89%)	AGRN,DAG1,DVL1,ERBB2,ITGA3,MAPK9,RAP2A,RASD1,RRAS2
Regulation of IL-2 Expression in Activated and Anergic T Lymphocytes	0.0472	0.112	NaN	3/89 (3%)	0/89 (0%)	7/89 (8%)	79/89 (89%)	CHP1,MAPK9,NFAT5,NFKBIA,RAP2A,RASD1,RRAS2,SMAD2,SMAD3,SOS2
TNFR1 Signaling	0.0472	0.12	-1.633	5/50 (10%)	0/50 (0%)	1/50 (2%)	44/50 (88%)	CASP2,CASP3,CASP6,FADD,NFKBIA,TRADD
Pentose Phosphate Pathway (Oxidative Branch)	0.0472	0.25	NaN	1/4 (25%)	0/4 (0%)	0/4 (0%)	3/4 (75%)	PGLS
PRPP Biosynthesis I	0.0472	0.25	NaN	1/4 (25%)	0/4 (0%)	0/4 (0%)	3/4 (75%)	PRPS2
Branched-chain Œ±-keto acid Dehydrogenase Complex	0.0472	0.25	NaN	1/4 (25%)	0/4 (0%)	0/4 (0%)	3/4 (75%)	DBT
Spermine and Spermidine Degradation I	0.0472	0.25	NaN	0/4 (0%)	0/4 (0%)	1/4 (25%)	3/4 (75%)	SAT1
Glycogen Degradation II	0.0472	0.167	NaN	2/12 (17%)	0/12 (0%)	0/12 (0%)	10/12 (83%)	GDPGP1,PGM2
Proline Biosynthesis I	0.0472	0.25	NaN	1/4 (25%)	0/4 (0%)	0/4 (0%)	3/4 (75%)	PYCR1
L-cysteine Degradation I	0.0472	0.25	NaN	1/4 (25%)	0/4 (0%)	0/4 (0%)	3/4 (75%)	GOT2
Phenylalanine Degradation I (Aerobic)	0.0472	0.25	NaN	1/4 (25%)	0/4 (0%)	0/4 (0%)	3/4 (75%)	PCBD1
Fatty Acid Œ≤-oxidation III (Unsaturated, Odd Number)	0.0472	0.25	NaN	1/4 (25%)	0/4 (0%)	0/4 (0%)	3/4 (75%)	EHHADH
p38 MAPK Signaling	0.0472	0.11	-1	7/118 (6%)	0/118 (0%)	6/118 (5%)	105/118 (89%)	CREB3,DAXX,DDIT3,DUSP1,DUSP10,FADD,IL1R1,IL1RAP,IRAK4,MAPKAPK3,RPS6KA1,SRF,TRADD
VEGF Signaling	0.0472	0.111	1.633	3/99 (3%)	0/99 (0%)	8/99 (8%)	88/99 (89%)	ACTN4,EIF1,EIF2B3,EIF2B5,EIF2S2,RAP2A,RASD1,RRAS2,SOS2,VEGFA,VEGFC
HOTAIR Regulatory Pathway	0.0472	0.106	1.213	3/160 (2%)	0/160 (0%)	14/160 (9%)	143/160 (89%)	AGO2,AGO4,BRD4,CDKN1A,DNMT3B,DZIP3,EED,EP300,ERBB2,KMT2C,NFKBIA,SNUPN,SRF,STAT3,TCF7L2,WNT7B,YY1
Xenobiotic Metabolism CAR Signaling Pathway	0.0472	0.106	-1.342	15/189 (8%)	0/189 (0%)	5/189 (3%)	169/189 (89%)	ABCC1,ALDH1B1,CHST10,CITED2,CYP1A1,DNAJC7,EP300,FMO4,GSTM2,GSTM4,GSTO1,GSTO2,HSP90AA1,HSP90AB1,MAP2K5,PPM1L,PRKCD,SULT1A1,SULT1A2,SULT1A3/SULT1A4
Renal Cell Carcinoma Signaling	0.0448	0.113	1	2/80 (3%)	0/80 (0%)	7/80 (9%)	71/80 (89%)	ELOB,EP300,FH,GAB1,RAP2A,RASD1,RRAS2,SOS2,VEGFA
JAK/Stat Signaling	0.0448	0.113	0	2/80 (3%)	0/80 (0%)	7/80 (9%)	71/80 (89%)	CDKN1A,IL6,JAK2,RAP2A,RASD1,RRAS2,SOCS5,SOS2,STAT3
Polyamine Regulation in Colon Cancer	0.0405	0.136	NaN	2/22 (9%)	0/22 (0%)	1/22 (5%)	19/22 (86%)	OAZ1,OAZ2,SAT1
Pyrimidine Deoxyribonucleotides De Novo Biosynthesis I	0.0405	0.136	NaN	2/22 (9%)	0/22 (0%)	1/22 (5%)	19/22 (86%)	AK7,NME3,RRM2B
Estrogen Biosynthesis	0.0405	0.122	-0.447	3/41 (7%)	0/41 (0%)	2/41 (5%)	36/41 (88%)	CYP1A1,CYP1B1,CYP51A1,HSD17B4,HSD17B7
Fatty Acid Activation	0.0391	0.154	NaN	1/13 (8%)	0/13 (0%)	1/13 (8%)	11/13 (85%)	ACSL3,SLC27A3
Bile Acid Biosynthesis, Neutral Pathway	0.0391	0.154	NaN	2/13 (15%)	0/13 (0%)	0/13 (0%)	11/13 (85%)	AMACR,SCP2
Pregnenolone Biosynthesis	0.0391	0.154	NaN	2/13 (15%)	0/13 (0%)	0/13 (0%)	11/13 (85%)	CYP4F11,MICAL2
Epithelial Adherens Junction Signaling	0.0391	0.105	NaN	4/152 (3%)	0/152 (0%)	12/152 (8%)	136/152 (89%)	ACTN4,ACVR1B,AFDN,ARPC5,CLIP1,EPN3,MYH9,MYL6,NOTCH3,RAP2A,RASD1,RRAS2,TCF7L2,TUBB,WASF1,ZYX
ERK/MAPK Signaling	0.0391	0.104	-0.471	6/193 (3%)	0/193 (0%)	14/193 (7%)	173/193 (90%)	CREB3,CRKL,DUSP1,DUSP4,ITGA3,LAMTOR3,PPM1L,PPP1R12A,PPP1R14B,PPP1R3D,PPP1R7,PRKAG1,PRKCD,RAP2A,RASD1,RPS6KA1,RRAS2,SOS2,SRF,STAT3
Chronic Myeloid Leukemia Signaling	0.0191	0.107	NaN	3/103 (3%)	0/103 (0%)	8/103 (8%)	92/103 (89%)	CDK4,CDKN1A,CDKN1B,CRKL,E2F3,RAP2A,RASD1,RRAS2,SIN3A,SMAD3,SOS2
Sumoylation Pathway	0.0191	0.107	-0.707	5/103 (5%)	0/103 (0%)	6/103 (6%)	92/103 (89%)	DAXX,EP300,MAPK9,MYB,NFKBIA,NR3C1,RFC2,RND3,SIRT1,SLC19A1,ZNF217
Thrombopoietin Signaling	0.0164	0.111	0	3/63 (5%)	0/63 (0%)	4/63 (6%)	56/63 (89%)	IRS2,JAK2,PRKCD,RAP2A,RASD1,RRAS2,STAT3
Non-Small Cell Lung Cancer Signaling	0.0164	0.11	1.342	3/73 (4%)	0/73 (0%)	5/73 (7%)	65/73 (89%)	CDK4,ERBB2,ITPR1,RAP2A,RASD1,RRAS2,SIN3A,SOS2
BAG2 Signaling Pathway	0.0164	0.116	-1.342	4/43 (9%)	0/43 (0%)	1/43 (2%)	38/43 (88%)	ANXA2,CASP3,CDKN1A,HSP90AA1,HSPA8
Tetrahydrofolate Salvage from 5,10-methenyltetrahydrofolate	0.0132	0.2	NaN	1/5 (20%)	0/5 (0%)	0/5 (0%)	4/5 (80%)	MTHFD1
Glycogen Degradation III	0.0132	0.143	NaN	2/14 (14%)	0/14 (0%)	0/14 (0%)	12/14 (86%)	GDPGP1,PGM2
Myo-inositol Biosynthesis	0.0132	0.2	NaN	1/5 (20%)	0/5 (0%)	0/5 (0%)	4/5 (80%)	IMPA2
Tyrosine Degradation I	0.0132	0.2	NaN	1/5 (20%)	0/5 (0%)	0/5 (0%)	4/5 (80%)	FAH
PPAR Signaling	0.0132	0.106	0.632	4/104 (4%)	0/104 (0%)	7/104 (7%)	93/104 (89%)	CITED2,EP300,HSP90AA1,HSP90AB1,IL1R1,IL1RAP,NFKBIA,RAP2A,RASD1,RRAS2,SOS2
IL-6 Signaling	0.0132	0.104	1.155	4/125 (3%)	0/125 (0%)	9/125 (7%)	112/125 (90%)	IL1R1,IL1RAP,IL6,JAK2,MAPK9,NFKBIA,RAP2A,RASD1,RRAS2,SOS2,SRF,STAT3,VEGFA
Regulation of eIF4 and p70S6K Signaling	0.0106	0.102	0.447	7/157 (4%)	0/157 (0%)	9/157 (6%)	141/157 (90%)	AGO2,AGO4,EIF1,EIF2B3,EIF2B5,EIF2S2,EIF3L,EIF3M,EIF4A1,ITGA3,PPM1L,RAP2A,RASD1,RPS8,RRAS2,SOS2
Role of JAK1, JAK2 and TYK2 in Interferon Signaling	0.0106	0.125	NaN	1/24 (4%)	0/24 (0%)	2/24 (8%)	21/24 (88%)	CGA,JAK2,STAT3
Role of JAK2 in Hormone-like Cytokine Signaling	0.0106	0.118	NaN	1/34 (3%)	0/34 (0%)	3/34 (9%)	30/34 (88%)	IRS2,JAK2,SOCS5,STAT3
Necroptosis Signaling Pathway	0.0106	0.102	-1	12/157 (8%)	0/157 (0%)	4/157 (3%)	141/157 (90%)	CAPN1,CAPN5,CAPN8,CHP1,FADD,MERTK,MLKL,PELI1,PYCARD,SLC25A10,TNFRSF10A,TNFRSF10B,TOMM70,TRADD,VDAC2,VDAC3
ErbB2-ErbB3 Signaling	0.00218	0.108	1.342	1/65 (2%)	0/65 (0%)	6/65 (9%)	58/65 (89%)	CDKN1B,ERBB2,RAP2A,RASD1,RRAS2,SOS2,STAT3
Role of PKR in Interferon Induction and Antiviral Response	0.000435	0.103	-0.302	8/117 (7%)	0/117 (0%)	4/117 (3%)	105/117 (90%)	ATF3,CASP3,DNAJC3,FADD,HSP90AA1,HSP90AB1,HSPA8,MAPK9,NFKBIA,PYCARD,STAT3,TIRAP
Role of Tissue Factor in Cancer	0.000435	0.103	NaN	4/117 (3%)	0/117 (0%)	8/117 (7%)	105/117 (90%)	CASP3,CCN1,ITGA3,ITGAV,JAK2,PDXP,RAP2A,RASD1,RPS6KA1,RRAS2,VEGFA,VEGFC
Bupropion Degradation	0.000435	0.12	NaN	1/25 (4%)	0/25 (0%)	2/25 (8%)	22/25 (88%)	CYP1A1,CYP1B1,CYP51A1
Histidine Degradation VI	0.000435	0.133	NaN	2/15 (13%)	0/15 (0%)	0/15 (0%)	13/15 (87%)	CYP4F11,MICAL2
Osteoarthritis Pathway	0.000435	0.0995	1.342	9/211 (4%)	0/211 (0%)	12/211 (6%)	190/211 (90%)	ANXA2,CASP2,CASP3,CASP6,CREB3,EPAS1,FADD,IL1R1,IL1RAP,ITGA3,PRKAG1,RBPJ,SDC4,SIK3,SIRT1,SMAD1,SMAD2,SMAD3,TCF7L2,VEGFA,VEGFC
Ephrin Receptor Signaling	0.000435	0.1	0.577	6/180 (3%)	0/180 (0%)	12/180 (7%)	162/180 (90%)	ARPC5,CREB3,CRKL,EFNA1,EPHA2,EPHA4,GNAZ,GRINA,ITGA3,JAK2,PTPN13,RAP2A,RASD1,RRAS2,SOS2,STAT3,VEGFA,VEGFC
Natural Killer Cell Signaling	0	0.066	-0.832	8/197 (4%)	0/197 (0%)	5/197 (3%)	184/197 (93%)	HSPA8,IRAK4,JAK2,MAP3K11,MAP3K9,NFAT5,RAP2A,RASD1,RRAS2,SOS2,SYK,ULBP1,ULBP3
IL-10 Signaling	0	0.0725	NaN	1/69 (1%)	0/69 (0%)	4/69 (6%)	64/69 (93%)	IL1R1,IL1RAP,IL6,NFKBIA,STAT3
Leukocyte Extravasation Signaling	0	0.066	0.905	3/197 (2%)	0/197 (0%)	10/197 (5%)	184/197 (93%)	ACTN4,AFDN,ARHGAP1,ARHGAP35,CLDN1,CLDN15,CRKL,F11R,ITGA3,MAPK9,MYL6,PRKCD,TEC
Axonal Guidance Signaling	0	0.0682	NaN	13/484 (3%)	0/484 (0%)	20/484 (4%)	451/484 (93%)	ADAM17,ADAM22,ARPC5,BRCC3,CDK5,CHP1,CRKL,EFNA1,EPHA2,EPHA4,ERBB2,GNAZ,ITGA3,MYL6,MYSM1,NFAT5,NRP1,PFN2,PLCL1,PLXNB2,PRKAG1,PRKCD,PSMD14,RAP2A,RASD1,RRAS2,SEMA4B,SOS2,SUFU,TUBB,VEGFA,VEGFC,WNT7B
Amyotrophic Lateral Sclerosis Signaling	0	0.0928	1	4/97 (4%)	0/97 (0%)	5/97 (5%)	88/97 (91%)	CAPN1,CAPN5,CAPN8,CASP3,CAT,GRINA,RNF19A,VEGFA,VEGFC
Fc Epsilon RI Signaling	0	0.0684	-0.378	4/117 (3%)	0/117 (0%)	4/117 (3%)	109/117 (93%)	GAB1,MAPK9,PRKCD,RAP2A,RASD1,RRAS2,SOS2,SYK
Actin Cytoskeleton Signaling	0	0.0872	1.414	4/218 (2%)	0/218 (0%)	15/218 (7%)	199/218 (91%)	ABI2,ACTN4,ARHGAP35,ARPC5,CRKL,DIAPH1,DIAPH3,ITGA3,MYH9,MYL6,PFN2,PPP1R12A,RAP2A,RASD1,RRAS2,SOS2,SSH3,TRIO,WASF1
Synaptic Long Term Depression	0	0.0529	-0.707	4/189 (2%)	0/189 (0%)	6/189 (3%)	179/189 (95%)	CACNB3,GNAZ,ITPR1,PLCL1,PPM1L,PRKCD,RAP2A,RASD1,RRAS2,SLC39A7
LPS/IL-1 Mediated Inhibition of RXR Function	0	0.0938	0.378	18/224 (8%)	0/224 (0%)	3/224 (1%)	203/224 (91%)	ACSL3,ALAS1,ALDH1B1,CAT,CES2,CHST10,CPT2,ECSIT,FMO4,GSTM2,GSTM4,GSTO1,GSTO2,IL1R1,IL1RAP,MAPK9,MGMT,SLC27A3,SULT1A1,SULT1A2,SULT1A3/SULT1A4
Coagulation System	0	0.0286	NaN	1/35 (3%)	0/35 (0%)	0/35 (0%)	34/35 (97%)	F8
Acute Phase Response Signaling	0	0.095	0.258	6/179 (3%)	0/179 (0%)	11/179 (6%)	162/179 (91%)	ECSIT,F8,IL1R1,IL1RAP,IL6,JAK2,MAPK9,NFKBIA,NR3C1,OSMR,RAP2A,RASD1,RRAS2,SOCS5,SOS2,STAT3,TRADD
Hepatic Cholestasis	0	0.0595	NaN	6/185 (3%)	0/185 (0%)	5/185 (3%)	174/185 (94%)	ABCC1,IL1R1,IL1RAP,IL6,IRAK4,MAPK9,NFKBIA,PPRC1,PRKAG1,PRKCD,TIRAP
LXR/RXR Activation	0	0.0496	-1	4/121 (3%)	0/121 (0%)	2/121 (2%)	115/121 (95%)	CYP51A1,FDFT1,IL1R1,IL1RAP,IL6,PCYOX1
Hepatic Fibrosis / Hepatic Stellate Cell Activation	0	0.0645	NaN	2/186 (1%)	0/186 (0%)	10/186 (5%)	174/186 (94%)	EDN1,IGFBP3,IL1R1,IL1RAP,IL6,LHX2,MYH9,MYL6,SMAD2,SMAD3,VEGFA,VEGFC
VDR/RXR Activation	0	0.0897	NaN	2/78 (3%)	0/78 (0%)	5/78 (6%)	71/78 (91%)	CDKN1A,CDKN1B,EP300,IGFBP3,PRKCD,PSMC5,YY1
FXR/RXR Activation	0	0.0159	NaN	2/126 (2%)	0/126 (0%)	0/126 (0%)	124/126 (98%)	MAPK9,PCYOX1
Ceramide Signaling	0	0.0568	NaN	2/88 (2%)	0/88 (0%)	3/88 (3%)	83/88 (94%)	NSMAF,PPM1L,RAP2A,RASD1,RRAS2
PXR/RXR Activation	0	0.0923	NaN	4/65 (6%)	0/65 (0%)	2/65 (3%)	59/65 (91%)	ALAS1,CES2,GSTM2,IL6,NR3C1,PRKAG1
TR/RXR Activation	0	0.0238	NaN	1/84 (1%)	0/84 (0%)	1/84 (1%)	82/84 (98%)	EP300,UCP2
Regulation of Actin-based Motility by Rho	0	0.0745	0.378	2/94 (2%)	0/94 (0%)	5/94 (5%)	87/94 (93%)	ARPC5,ITGA3,MYL6,PFN2,PPP1R12A,RND3,WASF1
Erythropoietin Signaling	0	0.0921	NaN	3/76 (4%)	0/76 (0%)	4/76 (5%)	69/76 (91%)	JAK2,NFKBIA,PRKCD,RAP2A,RASD1,RRAS2,SOS2
14-3-3-mediated Signaling	0	0.0945	-0.333	5/127 (4%)	0/127 (0%)	7/127 (6%)	115/127 (91%)	CDKN1B,MAPK9,PLCL1,PRKCD,RAP2A,RASD1,RPS6KA1,RRAS2,STK11,STRADA,TUBB,YAP1
Œ±-Adrenergic Signaling	0	0.0833	-0.816	5/96 (5%)	0/96 (0%)	3/96 (3%)	88/96 (92%)	ITPR1,PHKA2,PHKB,PRKAG1,PRKCD,RAP2A,RASD1,RRAS2
Activation of IRF by Cytosolic Pattern Recognition Receptors	0	0.0952	-0.816	4/63 (6%)	0/63 (0%)	2/63 (3%)	57/63 (90%)	ELP1,FADD,IL6,MAPK9,NFKBIA,SIKE1
Caveolar-mediated Endocytosis Signaling	0	0.0548	NaN	2/73 (3%)	0/73 (0%)	2/73 (3%)	69/73 (95%)	COPB2,ITGA3,ITGAE,ITGAV
Clathrin-mediated Endocytosis Signaling	0	0.0622	NaN	7/193 (4%)	0/193 (0%)	5/193 (3%)	181/193 (94%)	AP1G1,AP2B1,ARPC5,CD2AP,CHP1,CLTA,CLTB,HIP1,HSPA8,PCYOX1,VEGFA,VEGFC
FcŒ≥ Receptor-mediated Phagocytosis in Macrophages and Monocytes	0	0.0745	-1.134	5/94 (5%)	0/94 (0%)	2/94 (2%)	87/94 (93%)	ARPC5,NAPEPLD,PLD1,PLD6,PRKCD,SYK,VAMP3
IL-8 Signaling	0	0.065	0.577	5/200 (3%)	0/200 (0%)	8/200 (4%)	187/200 (94%)	IRAK4,ITGAV,MAPK9,NAPEPLD,PLD1,PLD6,PRKCD,RAP2A,RASD1,RND3,RRAS2,VEGFA,VEGFC
IL-12 Signaling and Production in Macrophages	0	0.0303	NaN	3/132 (2%)	0/132 (0%)	1/132 (1%)	128/132 (97%)	EP300,MAPK9,PCYOX1,PRKCD
Role of RIG1-like Receptors in Antiviral Innate Immunity	0	0.0909	NaN	2/44 (5%)	0/44 (0%)	2/44 (5%)	40/44 (91%)	EP300,FADD,NFKBIA,TRIM25
Role of Pattern Recognition Receptors in Recognition of Bacteria and Viruses	0	0.0325	NaN	4/154 (3%)	0/154 (0%)	1/154 (1%)	149/154 (97%)	IL6,MAPK9,PRKCD,RNASEL,SYK
TREM1 Signaling	0	0.0533	0	1/75 (1%)	0/75 (0%)	3/75 (4%)	71/75 (95%)	IL6,JAK2,SIGIRR,STAT3
MIF Regulation of Innate Immunity	0	0.0476	NaN	1/42 (2%)	0/42 (0%)	1/42 (2%)	40/42 (95%)	MAPK9,NFKBIA
Role of NFAT in Regulation of the Immune Response	0	0.0718	-0.632	7/181 (4%)	0/181 (0%)	6/181 (3%)	168/181 (93%)	AKAP5,CHP1,CSNK1G3,ELP1,GNAZ,ITPR1,NFAT5,NFKBIA,RAP2A,RASD1,RRAS2,SOS2,SYK
FcŒ≥RIIB Signaling in B Lymphocytes	0	0.08	-1	4/75 (5%)	0/75 (0%)	2/75 (3%)	69/75 (92%)	CACNB3,MAPK9,RAP2A,RASD1,RRAS2,SYK
LPS-stimulated MAPK Signaling	0	0.0854	0	3/82 (4%)	0/82 (0%)	4/82 (5%)	75/82 (91%)	MAPK9,NFKBIA,PRKCD,RAP2A,RASD1,RRAS2,SRF
NF-Œ∫B Activation by Viruses	0	0.0976	0.378	3/82 (4%)	0/82 (0%)	5/82 (6%)	74/82 (90%)	ELP1,ITGA3,ITGAV,NFKBIA,PRKCD,RAP2A,RASD1,RRAS2
CCR5 Signaling in Macrophages	0	0.0319	NaN	3/94 (3%)	0/94 (0%)	0/94 (0%)	91/94 (97%)	CACNB3,MAPK9,PRKCD
IL-22 Signaling	0	0.0833	NaN	1/24 (4%)	0/24 (0%)	1/24 (4%)	22/24 (92%)	MAPK9,STAT3
CD40 Signaling	0	0.0769	-1.342	3/65 (5%)	0/65 (0%)	2/65 (3%)	60/65 (92%)	ELP1,MAP2K5,MAPK9,NFKBIA,STAT3
Calcium-induced T Lymphocyte Apoptosis	0	0.0606	NaN	2/66 (3%)	0/66 (0%)	2/66 (3%)	62/66 (94%)	CHP1,EP300,ITPR1,PRKCD
IL-3 Signaling	0	0.101	-0.378	4/79 (5%)	0/79 (0%)	4/79 (5%)	71/79 (90%)	CHP1,CRKL,JAK2,PRKCD,RAP2A,RASD1,RRAS2,STAT3
Lymphotoxin Œ≤ Receptor Signaling	0	0.0943	-1	2/53 (4%)	0/53 (0%)	3/53 (6%)	48/53 (91%)	CASP3,ELP1,EP300,NFKBIA,TRAF4
IL-17 Signaling	0	0.075	NaN	3/80 (4%)	0/80 (0%)	3/80 (4%)	74/80 (93%)	IL6,JAK2,MAPK9,RAP2A,RASD1,RRAS2
fMLP Signaling in Neutrophils	0	0.0776	-0.707	4/116 (3%)	0/116 (0%)	5/116 (4%)	107/116 (92%)	ARPC5,CHP1,ITPR1,NFAT5,NFKBIA,PRKCD,RAP2A,RASD1,RRAS2
CXCR4 Signaling	0	0.0539	0.378	4/167 (2%)	0/167 (0%)	5/167 (3%)	158/167 (95%)	GNAZ,ITPR1,MAPK9,MYL6,PRKCD,RAP2A,RASD1,RND3,RRAS2
4-1BB Signaling in T Lymphocytes	0	0.0938	NaN	2/32 (6%)	0/32 (0%)	1/32 (3%)	29/32 (91%)	ELP1,MAPK9,NFKBIA
CTLA4 Signaling in Cytotoxic T Lymphocytes	0	0.0899	NaN	4/89 (4%)	0/89 (0%)	4/89 (4%)	81/89 (91%)	AP1G1,AP1S3,AP2B1,CLTA,CLTB,JAK2,PPM1L,SYK
B Cell Activating Factor Signaling	0	0.0976	NaN	2/41 (5%)	0/41 (0%)	2/41 (5%)	37/41 (90%)	ELP1,MAPK9,NFAT5,NFKBIA
T Helper Cell Differentiation	0	0.0411	NaN	0/73 (0%)	0/73 (0%)	3/73 (4%)	70/73 (96%)	BCL6,IL6,STAT3
IL-9 Signaling	0	0.0606	NaN	0/33 (0%)	0/33 (0%)	2/33 (6%)	31/33 (94%)	IRS2,STAT3
CCR3 Signaling in Eosinophils	0	0.0484	NaN	2/124 (2%)	0/124 (0%)	4/124 (3%)	118/124 (95%)	ITPR1,PPP1R12A,PRKCD,RAP2A,RASD1,RRAS2
CD28 Signaling in T Helper Cells	0	0.0583	-0.816	4/120 (3%)	0/120 (0%)	3/120 (3%)	113/120 (94%)	ARPC5,CHP1,ITPR1,MAPK9,NFAT5,NFKBIA,SYK
IL-15 Signaling	0	0.08	0	3/75 (4%)	0/75 (0%)	3/75 (4%)	69/75 (92%)	JAK2,RAP2A,RASD1,RRAS2,STAT3,SYK
Virus Entry via Endocytic Pathways	0	0.0841	NaN	4/107 (4%)	0/107 (0%)	5/107 (5%)	98/107 (92%)	AP1G1,AP2B1,CLTA,CLTB,ITGA3,PRKCD,RAP2A,RASD1,RRAS2
Role of Cytokines in Mediating Communication between Immune Cells	0	0.0185	NaN	0/54 (0%)	0/54 (0%)	1/54 (2%)	53/54 (98%)	IL6
Dendritic Cell Maturation	0	0.0383	0.378	3/183 (2%)	0/183 (0%)	4/183 (2%)	176/183 (96%)	CD58,CREB3,IL6,JAK2,MAPK9,NFKBIA,PLCL1
Mechanisms of Viral Exit from Host Cells	0	0.0976	NaN	4/41 (10%)	0/41 (0%)	0/41 (0%)	37/41 (90%)	CHMP3,LMNB1,PRKCD,VPS25
HIF1Œ± Signaling	0	0.0973	NaN	4/113 (4%)	0/113 (0%)	7/113 (6%)	102/113 (90%)	APEX1,EDN1,ELOB,EP300,HSP90AA1,MAPK9,RAP2A,RASD1,RRAS2,VEGFA,VEGFC
Melatonin Signaling	0	0.0556	-1	3/72 (4%)	0/72 (0%)	1/72 (1%)	68/72 (94%)	MAP2K5,PLCL1,PRKAG1,PRKCD
Angiopoietin Signaling	0	0.0667	0	2/75 (3%)	0/75 (0%)	3/75 (4%)	70/75 (93%)	ELP1,NFKBIA,RAP2A,RASD1,RRAS2
Cellular Effects of Sildenafil (Viagra)	0	0.0534	NaN	2/131 (2%)	0/131 (0%)	5/131 (4%)	124/131 (95%)	ITPR1,MYH9,MYL6,PABPC4,PLCL1,PPP1R12A,PRKAG1
Neuropathic Pain Signaling In Dorsal Horn Neurons	0	0.0495	0.447	2/101 (2%)	0/101 (0%)	3/101 (3%)	96/101 (95%)	GRINA,ITPR1,PLCL1,PRKAG1,PRKCD
Endothelin-1 Signaling	0	0.0851	-0.258	8/188 (4%)	0/188 (0%)	8/188 (4%)	172/188 (91%)	CASP2,CASP3,CASP6,EDN1,GAB1,GNAZ,ITPR1,MAPK9,NAPEPLD,PLCL1,PLD1,PLD6,PRKCD,RAP2A,RASD1,RRAS2
Relaxin Signaling	0	0.08	NaN	6/150 (4%)	0/150 (0%)	6/150 (4%)	138/150 (92%)	APEX1,GNAZ,MPPE1,NAPEPLD,NFKBIA,PDE12,PDE6C,PLD6,PRKAG1,SLC39A7,TDP2,VEGFA
Factors Promoting Cardiogenesis in Vertebrates	0	0.0667	0.632	4/150 (3%)	0/150 (0%)	6/150 (4%)	140/150 (93%)	ACVR1B,CREB3,DVL1,MAPK9,PLCL1,PRKCD,SMAD1,SMAD2,TCF7L2,WNT7B
CNTF Signaling	0	0.105	0.447	2/57 (4%)	0/57 (0%)	4/57 (7%)	51/57 (89%)	JAK2,RAP2A,RASD1,RPS6KA1,RRAS2,STAT3
Renin-Angiotensin Signaling	0	0.0847	-0.707	5/118 (4%)	0/118 (0%)	5/118 (4%)	108/118 (92%)	ITPR1,JAK2,MAPK9,PRKAG1,PRKCD,RAP2A,RASD1,RRAS2,SOS2,STAT3
Docosahexaenoic Acid (DHA) Signaling	0	0.0263	NaN	1/38 (3%)	0/38 (0%)	0/38 (0%)	37/38 (97%)	CASP3
Semaphorin Signaling in Neurons	0	0.0667	NaN	2/60 (3%)	0/60 (0%)	2/60 (3%)	56/60 (93%)	ARHGAP1,CDK5,NRP1,RND3
Thrombin Signaling	0	0.0529	0.378	4/208 (2%)	0/208 (0%)	7/208 (3%)	197/208 (95%)	ARHGEF9,GNAZ,ITPR1,MYL6,PLCL1,PPP1R12A,PRKCD,RAP2A,RASD1,RND3,RRAS2
Cardiac Hypertrophy Signaling	0	0.0792	0.728	8/240 (3%)	0/240 (0%)	11/240 (5%)	221/240 (92%)	CHP1,EIF2B3,EIF2B5,EP300,GNAZ,IL6,MAP3K11,MAP3K9,MAPK9,MAPKAPK3,MYL6,PLCL1,PRKAG1,RAP2A,RASD1,RND3,RPS6KA1,RRAS2,SRF
iCOS-iCOSL Signaling in T Helper Cells	0	0.036	NaN	1/111 (1%)	0/111 (0%)	3/111 (3%)	107/111 (96%)	CHP1,ITPR1,NFAT5,NFKBIA
Molecular Mechanisms of Cancer	0	0.0921	NaN	18/391 (5%)	0/391 (0%)	18/391 (5%)	355/391 (91%)	ARHGEF9,CASP3,CASP6,CDK4,CDK5,CDKN1A,CDKN1B,CDKN2C,DAXX,DVL1,E2F3,EP300,FADD,GAB1,GNAZ,ITGA3,JAK2,LAMTOR3,MAPK9,NBN,NF1,NFKBIA,PRKAG1,PRKCD,RAP2A,RASD1,RBPJ,RND3,RRAS2,SIN3A,SMAD1,SMAD2,SMAD3,SOS2,SUFU,WNT7B
Lipid Antigen Presentation by CD1	0	0.0385	NaN	1/26 (4%)	0/26 (0%)	0/26 (0%)	25/26 (96%)	AP2B1
Corticotropin Releasing Hormone Signaling	0	0.0552	-1	5/145 (3%)	0/145 (0%)	3/145 (2%)	137/145 (94%)	ARPC5,CACNB3,CREB3,ITPR1,PRKAG1,PRKCD,SLC39A7,VEGFA
HMGB1 Signaling	0	0.0545	0.707	4/165 (2%)	0/165 (0%)	5/165 (3%)	156/165 (95%)	IL1R1,IL6,KAT6A,MAP2K5,MAPK9,RAP2A,RASD1,RND3,RRAS2
FLT3 Signaling in Hematopoietic Progenitor Cells	0	0.0875	0.816	2/80 (3%)	0/80 (0%)	5/80 (6%)	73/80 (91%)	CREB3,RAP2A,RASD1,RPS6KA1,RRAS2,SOS2,STAT3
GNRH Signaling	0	0.0694	-0.632	7/173 (4%)	0/173 (0%)	5/173 (3%)	161/173 (93%)	CACNB3,CREB3,ITPR1,MAP3K11,MAP3K9,MAPK9,PRKAG1,PRKCD,RAP2A,RASD1,RRAS2,SOS2
Cholecystokinin/Gastrin-mediated Signaling	0	0.0924	0.632	4/119 (3%)	0/119 (0%)	7/119 (6%)	108/119 (91%)	EPHA4,ITPR1,MAP2K5,MAPK9,PRKCD,RAP2A,RASD1,RND3,RRAS2,SOS2,SRF
Human Embryonic Stem Cell Pluripotency	0	0.0444	NaN	1/135 (1%)	0/135 (0%)	5/135 (4%)	129/135 (96%)	DVL1,SMAD1,SMAD2,SMAD3,TCF7L2,WNT7B
RAN Signaling	0	0.0588	NaN	0/17 (0%)	0/17 (0%)	1/17 (6%)	16/17 (94%)	KPNA4
Melanocyte Development and Pigmentation Signaling	0	0.0851	0.378	3/94 (3%)	0/94 (0%)	5/94 (5%)	86/94 (91%)	CREB3,EP300,PRKAG1,RAP2A,RASD1,RPS6KA1,RRAS2,SOS2
DNA Methylation and Transcriptional Repression Signaling	0	0.0857	NaN	3/35 (9%)	0/35 (0%)	0/35 (0%)	32/35 (91%)	CHD4,DNMT3B,SIN3A
Antiproliferative Role of Somatostatin Receptor 2	0	0.0779	-1	1/77 (1%)	0/77 (0%)	5/77 (6%)	71/77 (92%)	CDKN1A,CDKN1B,RAP2A,RASD1,RRAS2,SLC39A7
Androgen Signaling	0	0.0882	-1.342	9/136 (7%)	0/136 (0%)	3/136 (2%)	124/136 (91%)	CACNB3,CCNH,DNAJB1,EP300,GNAZ,GTF2H3,GTF2H5,HSP90AA1,POLR2I,PRKAG1,PRKCD,SMAD3
Germ Cell-Sertoli Cell Junction Signaling	0	0.076	NaN	5/171 (3%)	0/171 (0%)	8/171 (5%)	158/171 (92%)	ACTN4,AFDN,EPN3,ITGA3,MAP3K11,MAP3K9,MAPK9,RAP2A,RASD1,RND3,RRAS2,TUBB,ZYX
Role of NANOG in Mammalian Embryonic Stem Cell Pluripotency	0	0.084	0.816	3/119 (3%)	0/119 (0%)	7/119 (6%)	109/119 (92%)	DVL1,GAB1,JAK2,RAP2A,RASD1,RRAS2,SMAD1,SOS2,STAT3,WNT7B
Growth Hormone Signaling	0	0.0986	0.378	2/71 (3%)	0/71 (0%)	5/71 (7%)	64/71 (90%)	IGFBP3,JAK2,PRKCD,RPS6KA1,SOCS5,SRF,STAT3
CREB Signaling in Neurons	0	0.0676	0.333	7/207 (3%)	0/207 (0%)	7/207 (3%)	193/207 (93%)	CACNB3,CREB3,EP300,GNAZ,ITPR1,PLCL1,POLR2I,PRKAG1,PRKCD,RAP2A,RASD1,RPS6KA1,RRAS2,SOS2
Melanoma Signaling	0	0.1	-1	2/50 (4%)	0/50 (0%)	3/50 (6%)	45/50 (90%)	CDK4,CDKN1A,RAP2A,RASD1,RRAS2
Type I Diabetes Mellitus Signaling	0	0.0901	-1.667	7/111 (6%)	0/111 (0%)	3/111 (3%)	101/111 (91%)	CASP3,FADD,HSPD1,IL1R1,IL1RAP,JAK2,MAPK9,NFKBIA,SOCS5,TRADD
Small Cell Lung Cancer Signaling	0	0.0986	-1	3/71 (4%)	0/71 (0%)	4/71 (6%)	64/71 (90%)	CDK4,CDKN1B,CKS1B,NFKBIA,SIN3A,SKP2,TRAF4
Endometrial Cancer Signaling	0	0.0833	NaN	1/60 (2%)	0/60 (0%)	4/60 (7%)	55/60 (92%)	ERBB2,RAP2A,RASD1,RRAS2,SOS2
Basal Cell Carcinoma Signaling	0	0.0556	1	1/72 (1%)	0/72 (0%)	3/72 (4%)	68/72 (94%)	DVL1,SUFU,TCF7L2,WNT7B
Primary Immunodeficiency Signaling	0	0.02	NaN	1/50 (2%)	0/50 (0%)	0/50 (0%)	49/50 (98%)	RFX5
Autoimmune Thyroid Disease Signaling	0	0.0204	NaN	0/49 (0%)	0/49 (0%)	1/49 (2%)	48/49 (98%)	CGA
Acute Myeloid Leukemia Signaling	0	0.101	0.816	4/89 (4%)	0/89 (0%)	5/89 (6%)	80/89 (90%)	IDH1,IDH3G,MAP2K5,RAP2A,RASD1,RRAS2,SOS2,STAT3,TCF7L2
Thyroid Cancer Signaling	0	0.0759	0.816	2/79 (3%)	0/79 (0%)	4/79 (5%)	73/79 (92%)	IRS2,RAP2A,RASD1,RET,RRAS2,TCF7L2
Bladder Cancer Signaling	0	0.0928	NaN	3/97 (3%)	0/97 (0%)	6/97 (6%)	88/97 (91%)	CDK4,CDKN1A,ERBB2,RAP2A,RASD1,RRAS2,SIN3A,VEGFA,VEGFC
Graft-versus-Host Disease Signaling	0	0.0208	NaN	0/48 (0%)	0/48 (0%)	1/48 (2%)	47/48 (98%)	IL6
Type II Diabetes Mellitus Signaling	0	0.0775	-0.816	7/142 (5%)	0/142 (0%)	4/142 (3%)	131/142 (92%)	ACSL3,CACNB3,IRS2,MAPK9,NFKBIA,NSMAF,PRKAG1,PRKCD,SLC27A3,SOCS5,TRADD
Production of Nitric Oxide and Reactive Oxygen Species in Macrophages	0	0.0745	-0.535	8/188 (4%)	0/188 (0%)	6/188 (3%)	174/188 (93%)	CAT,JAK2,MAP3K11,MAP3K9,MAPK9,NFKBIA,PCYOX1,PPM1L,PPP1R12A,PPP1R14B,PPP1R3D,PPP1R7,PRKCD,RND3
GŒ±12/13 Signaling	0	0.0538	0.447	2/130 (2%)	0/130 (0%)	5/130 (4%)	123/130 (95%)	MAPK9,MYL6,NFKBIA,RAP2A,RASD1,RRAS2,TEC
p70S6K Signaling	0	0.0698	0	3/129 (2%)	0/129 (0%)	6/129 (5%)	120/129 (93%)	PLCL1,PLD1,PPM1L,PRKCD,RAP2A,RASD1,RRAS2,SOS2,SYK
Colorectal Cancer Metastasis Signaling	0	0.083	1.807	8/253 (3%)	0/253 (0%)	13/253 (5%)	232/253 (92%)	CASP3,DVL1,IL6,JAK2,MAPK9,MSH2,MSH3,MSH6,PRKAG1,RAP2A,RASD1,RND3,RRAS2,SMAD2,SMAD3,SOS2,STAT3,TCF7L2,VEGFA,VEGFC,WNT7B
mTOR Signaling	0	0.0857	0.302	8/210 (4%)	0/210 (0%)	10/210 (5%)	192/210 (91%)	EIF3L,EIF3M,EIF4A1,NAPEPLD,PLD1,PLD6,PPM1L,PRKAG1,PRKCD,RAP2A,RASD1,RND3,RPS6KA1,RPS8,RRAS2,STK11,VEGFA,VEGFC
Myc Mediated Apoptosis Signaling	0	0.1	-2.236	5/50 (10%)	0/50 (0%)	0/50 (0%)	45/50 (90%)	CASP2,CASP3,FADD,PRKAG1,TRADD
G Beta Gamma Signaling	0	0.0656	-1.134	5/122 (4%)	0/122 (0%)	3/122 (2%)	114/122 (93%)	CACNB3,GNAZ,PRKAG1,PRKCD,RAP2A,RASD1,RRAS2,SOS2
G Protein Signaling Mediated by Tubby	0	0.0323	NaN	1/31 (3%)	0/31 (0%)	0/31 (0%)	30/31 (97%)	JAK2
Communication between Innate and Adaptive Immune Cells	0	0.0104	NaN	0/96 (0%)	0/96 (0%)	1/96 (1%)	95/96 (99%)	IL6
Sphingosine-1-phosphate Signaling	0	0.0513	2.236	4/117 (3%)	0/117 (0%)	2/117 (2%)	111/117 (95%)	ASAH2B,CASP2,CASP3,CASP6,PLCL1,RND3
Crosstalk between Dendritic Cells and Natural Killer Cells	0	0.0112	NaN	0/89 (0%)	0/89 (0%)	1/89 (1%)	88/89 (99%)	IL6
Systemic Lupus Erythematosus Signaling	0	0.0611	NaN	8/229 (3%)	0/229 (0%)	6/229 (3%)	215/229 (94%)	IL6,LSM10,LSM2,NFAT5,PRPF38A,PRPF4,PRPF40B,RAP2A,RASD1,RRAS2,SNRNP35,SNRPG,SOS2,ZCRB1
Cdc42 Signaling	0	0.0719	0.333	6/167 (4%)	0/167 (0%)	6/167 (4%)	155/167 (93%)	ARPC5,CLIP1,DIAPH1,DIAPH3,EXOC2,EXOC4,ITGA3,LLGL1,MAP3K11,MAPK9,MYL6,PPP1R12A
ILK Signaling	0	0.0789	1.941	4/190 (2%)	0/190 (0%)	11/190 (6%)	175/190 (92%)	ACTN4,CASP3,CREB3,DSP,IRS2,MAPK9,MYH9,MYL6,PPM1L,PPP1R12A,PPP1R14B,RND3,TESK1,VEGFA,VEGFC
FAK Signaling	0	0.0947	NaN	4/95 (4%)	0/95 (0%)	5/95 (5%)	86/95 (91%)	CAPN1,CAPN5,CAPN8,GIT2,ITGA3,RAP2A,RASD1,RRAS2,SOS2
April Mediated Signaling	0	0.0769	NaN	1/39 (3%)	0/39 (0%)	2/39 (5%)	36/39 (92%)	MAPK9,NFAT5,NFKBIA
AMPK Signaling	0	0.0935	-1.069	9/214 (4%)	0/214 (0%)	11/214 (5%)	194/214 (91%)	AK7,ARID1A,ARID2,BRD7,CDKN1A,CPT2,CREB3,EP300,IRS2,MLYCD,PFKFB2,PHLPP1,PPM1D,PPM1L,PRKAG1,RAB3A,SIRT1,SMARCD1,STK11,STRADA
PAK Signaling	0	0.103	0.707	4/97 (4%)	0/97 (0%)	6/97 (6%)	87/97 (90%)	ARHGAP10,CASP3,ITGA3,MAPK9,MYL6,PAK1IP1,RAP2A,RASD1,RRAS2,SOS2
Rac Signaling	0	0.0804	0.707	3/112 (3%)	0/112 (0%)	6/112 (5%)	103/112 (92%)	ABI2,ARPC5,ITGA3,MAP3K11,PLD1,RAP2A,RASD1,RRAS2,WASF1
RhoA Signaling	0	0.0813	0	3/123 (2%)	0/123 (0%)	7/123 (6%)	113/123 (92%)	ARHGAP1,ARHGAP35,ARPC5,MYL6,PFN2,PLD1,PPP1R12A,RAPGEF6,RND3,WASF1
Role of Osteoblasts, Osteoclasts and Chondrocytes in Rheumatoid Arthritis	0	0.0636	NaN	5/220 (2%)	0/220 (0%)	9/220 (4%)	206/220 (94%)	ADAM17,CHP1,DVL1,IL1R1,IL1RAP,IL6,ITGA3,MAPK9,NFAT5,NFKBIA,SMAD1,TCF7L2,TRADD,WNT7B
Phospholipase C Signaling	0	0.0778	0.258	7/257 (3%)	0/257 (0%)	13/257 (5%)	237/257 (92%)	AHNAK,ARHGEF9,CHP1,CREB3,EP300,ITGA3,ITPR1,MYL6,NAPEPLD,NFAT5,PLD1,PLD6,PPP1R12A,PRKCD,RAP2A,RASD1,RND3,RRAS2,SOS2,SYK
HER-2 Signaling in Breast Cancer	0	0.0952	NaN	2/84 (2%)	0/84 (0%)	6/84 (7%)	76/84 (90%)	CDKN1A,CDKN1B,ERBB2,PRKCD,RAP2A,RASD1,RRAS2,SOS2
Altered T Cell and B Cell Signaling in Rheumatoid Arthritis	0	0.0111	NaN	0/90 (0%)	0/90 (0%)	1/90 (1%)	89/90 (99%)	IL6
Atherosclerosis Signaling	0	0.0159	NaN	1/126 (1%)	0/126 (0%)	1/126 (1%)	124/126 (98%)	IL6,PCYOX1
Role of Macrophages, Fibroblasts and Endothelial Cells in Rheumatoid Arthritis	0	0.0737	NaN	9/312 (3%)	0/312 (0%)	14/312 (4%)	289/312 (93%)	CHP1,CREB3,DVL1,IL1R1,IL1RAP,IL6,IRAK4,JAK2,MAPK9,NFAT5,NFKBIA,PLCL1,PRKCD,RAP2A,RASD1,RRAS2,STAT3,TCF7L2,TRADD,TRAF4,VEGFA,VEGFC,WNT7B
Estrogen-Dependent Breast Cancer Signaling	0	0.0811	NaN	4/74 (5%)	0/74 (0%)	2/74 (3%)	68/74 (92%)	CREB3,HSD17B4,HSD17B7,RAP2A,RASD1,RRAS2
Leptin Signaling in Obesity	0	0.0541	NaN	2/74 (3%)	0/74 (0%)	2/74 (3%)	70/74 (95%)	JAK2,PLCL1,PRKAG1,STAT3
Role of NFAT in Cardiac Hypertrophy	0	0.0654	0	7/214 (3%)	0/214 (0%)	7/214 (3%)	200/214 (93%)	AKAP5,CACNB3,CHP1,EP300,IL6,ITPR1,MAPK9,PLCL1,PRKAG1,PRKCD,RAP2A,RASD1,RRAS2,SOS2
Glioma Invasiveness Signaling	0	0.0676	1	1/74 (1%)	0/74 (0%)	4/74 (5%)	69/74 (93%)	ITGAV,RAP2A,RASD1,RND3,RRAS2
IL-1 Signaling	0	0.0879	-0.378	5/91 (5%)	0/91 (0%)	3/91 (3%)	83/91 (91%)	ECSIT,GNAZ,IL1R1,IL1RAP,IRAK4,MAPK9,NFKBIA,PRKAG1
Breast Cancer Regulation by Stathmin1	0	0.0474	NaN	12/591 (2%)	0/591 (0%)	16/591 (3%)	563/591 (95%)	ADGRG6,ARHGEF9,C5AR2,CCR9,CDK4,CDKN1B,CREB3,E2F3,GPR157,GPR180,GPR19,GPRC5A,GPRC5C,PPM1L,PPP1R12A,PPP1R14B,PPP1R3D,PPP1R7,PRKAG1,PRKCD,RAP2A,RASD1,RRAS2,SOS2,STAT3,TUBB,VEGFA,VEGFC
RANK Signaling in Osteoclasts	0	0.0568	-1	3/88 (3%)	0/88 (0%)	2/88 (2%)	83/88 (94%)	CHP1,MAP3K11,MAP3K9,MAPK9,NFKBIA
Glioblastoma Multiforme Signaling	0	0.0848	0.632	3/165 (2%)	0/165 (0%)	11/165 (7%)	151/165 (92%)	CDK4,CDKN1A,CDKN1B,E2F3,ITPR1,NF1,PLCL1,PRKCD,RAP2A,RASD1,RND3,RRAS2,SOS2,WNT7B
Neuroprotective Role of THOP1 in Alzheimer's Disease	0	0.0342	1	2/117 (2%)	0/117 (0%)	2/117 (2%)	113/117 (97%)	PRKAG1,PRSS22,THOP1,TPP1
Role of Wnt/GSK-3Œ≤ Signaling in the Pathogenesis of Influenza	0	0.0513	NaN	1/78 (1%)	0/78 (0%)	3/78 (4%)	74/78 (95%)	CSNK1G3,DVL1,TCF7L2,WNT7B
Nur77 Signaling in T Lymphocytes	0	0.0847	NaN	4/59 (7%)	0/59 (0%)	1/59 (2%)	54/59 (92%)	CASP3,CHP1,EP300,MAP2K5,SIN3A
PKCŒ∏ Signaling in T Lymphocytes	0	0.071	0.707	4/155 (3%)	0/155 (0%)	7/155 (5%)	144/155 (93%)	CACNB3,CHP1,MAP3K11,MAP3K9,NFAT5,NFKBIA,POU2F1,RAP2A,RASD1,RRAS2,SOS2
Role of MAPK Signaling in the Pathogenesis of Influenza	0	0.075	NaN	3/80 (4%)	0/80 (0%)	3/80 (4%)	74/80 (93%)	CASP3,MAPK9,RABGEF1,RAP2A,RASD1,RRAS2
TNFR2 Signaling	0	0.0333	NaN	0/30 (0%)	0/30 (0%)	1/30 (3%)	29/30 (97%)	NFKBIA
Role of PI3K/AKT Signaling in the Pathogenesis of Influenza	0	0.0312	NaN	0/64 (0%)	0/64 (0%)	2/64 (3%)	62/64 (97%)	CRKL,NFKBIA
Role of Hypercytokinemia/hyperchemokinemia in the Pathogenesis of Influenza	0	0.0233	NaN	0/43 (0%)	0/43 (0%)	1/43 (2%)	42/43 (98%)	IL6
MSP-RON Signaling Pathway	0	0.0172	NaN	1/58 (2%)	0/58 (0%)	0/58 (0%)	57/58 (98%)	JAK2
OX40 Signaling Pathway	0	0.0222	NaN	1/90 (1%)	0/90 (0%)	1/90 (1%)	88/90 (98%)	MAPK9,NFKBIA
PI3K Signaling in B Lymphocytes	0	0.0797	1	3/138 (2%)	0/138 (0%)	8/138 (6%)	127/138 (92%)	ATF3,CHP1,IRS2,ITPR1,NFAT5,NFKBIA,PLCL1,RAP2A,RASD1,RRAS2,SYK
Inhibition of Angiogenesis by TSP1	0	0.0882	NaN	2/34 (6%)	0/34 (0%)	1/34 (3%)	31/34 (91%)	CASP3,MAPK9,VEGFA
MIF-mediated Glucocorticoid Regulation	0	0.0588	NaN	0/34 (0%)	0/34 (0%)	2/34 (6%)	32/34 (94%)	NFKBIA,NR3C1
P2Y Purigenic Receptor Signaling Pathway	0	0.0551	-0.816	4/127 (3%)	0/127 (0%)	3/127 (2%)	120/127 (94%)	CREB3,PLCL1,PRKAG1,PRKCD,RAP2A,RASD1,RRAS2
Intrinsic Prothrombin Activation Pathway	0	0.0238	NaN	1/42 (2%)	0/42 (0%)	0/42 (0%)	41/42 (98%)	F8
Assembly of RNA Polymerase I Complex	0	0.0833	NaN	1/12 (8%)	0/12 (0%)	0/12 (0%)	11/12 (92%)	POLR1E
IL-17A Signaling in Airway Cells	0	0.0769	-0.447	2/65 (3%)	0/65 (0%)	3/65 (5%)	60/65 (92%)	IL6,JAK2,MAPK9,NFKBIA,STAT3
Role of IL-17A in Arthritis	0	0.0545	NaN	1/55 (2%)	0/55 (0%)	2/55 (4%)	52/55 (95%)	MAPK9,NFKBIA,RPS6KA1
IL-17A Signaling in Fibroblasts	0	0.0571	NaN	0/35 (0%)	0/35 (0%)	2/35 (6%)	33/35 (94%)	IL6,NFKBIA
IL-17A Signaling in Gastric Cells	0	0.04	NaN	1/25 (4%)	0/25 (0%)	0/25 (0%)	24/25 (96%)	MAPK9
Role of IL-17F in Allergic Inflammatory Airway Diseases	0	0.0714	NaN	1/42 (2%)	0/42 (0%)	2/42 (5%)	39/42 (93%)	CREB3,IL6,RPS6KA1
Differential Regulation of Cytokine Production in Macrophages and T Helper Cells by IL-17A and IL-17F	0	0.0556	NaN	0/18 (0%)	0/18 (0%)	1/18 (6%)	17/18 (94%)	IL6
Role of JAK1 and JAK3 in Œ≥c Cytokine Signaling	0	0.101	NaN	3/69 (4%)	0/69 (0%)	4/69 (6%)	62/69 (90%)	IRS2,JAK2,RAP2A,RASD1,RRAS2,STAT3,SYK
Dopamine-DARPP32 Feedback in cAMP Signaling	0	0.0982	-0.535	9/163 (6%)	0/163 (0%)	7/163 (4%)	147/163 (90%)	CDK5,CHP1,CREB3,CSNK1G3,GRINA,ITPR1,KCNJ8,PAWR,PLCL1,PPM1L,PPP1R12A,PPP1R14B,PPP1R3D,PPP1R7,PRKAG1,PRKCD
Paxillin Signaling	0	0.0926	0.378	4/108 (4%)	0/108 (0%)	6/108 (6%)	98/108 (91%)	ACTN4,GIT2,ITGA3,ITGAE,ITGAV,MAPK9,RAP2A,RASD1,RRAS2,SOS2
Signaling by Rho Family GTPases	0	0.0574	0.577	5/244 (2%)	0/244 (0%)	9/244 (4%)	230/244 (94%)	ARHGEF9,ARPC5,CLIP1,DIAPH3,GNAZ,ITGA3,MAP3K11,MAP3K9,MAPK9,MYL6,PLD1,PPP1R12A,RND3,WASF1
RhoGDI Signaling	0	0.0611	0	4/180 (2%)	0/180 (0%)	7/180 (4%)	169/180 (94%)	ARHGAP1,ARHGAP35,ARHGEF9,ARPC5,EP300,GNAZ,ITGA3,MYL6,PPP1R12A,RND3,WASF1
Sertoli Cell-Sertoli Cell Junction Signaling	0	0.0919	NaN	7/185 (4%)	0/185 (0%)	10/185 (5%)	168/185 (91%)	ACTN4,AFDN,CGN,CLDN1,CLDN15,EPB41,EPN3,F11R,ITGA3,MAP3K11,MAP3K9,MAPK9,PRKAG1,RAP2A,RASD1,RRAS2,TUBB
Gap Junction Signaling	0	0.0657	NaN	7/198 (4%)	0/198 (0%)	6/198 (3%)	185/198 (93%)	CSNK1G3,DBN1,ITPR1,MAP2K5,PLCL1,PRKAG1,PRKCD,RAP2A,RASD1,RRAS2,SLC39A7,SOS2,TUBB
Mouse Embryonic Stem Cell Pluripotency	0	0.0971	1	3/103 (3%)	0/103 (0%)	7/103 (7%)	93/103 (90%)	DVL1,ID3,JAK2,RAP2A,RASD1,RRAS2,SMAD1,SOS2,STAT3,TCF7L2
Hematopoiesis from Pluripotent Stem Cells	0	0.0204	NaN	0/49 (0%)	0/49 (0%)	1/49 (2%)	48/49 (98%)	IL6
Transcriptional Regulatory Network in Embryonic Stem Cells	0	0.037	NaN	0/54 (0%)	0/54 (0%)	2/54 (4%)	52/54 (96%)	KAT6A,STAT3
eNOS Signaling	0	0.0692	0	7/159 (4%)	0/159 (0%)	4/159 (3%)	148/159 (93%)	AQP11,AQP3,CASP3,HSP90AA1,HSP90AB1,HSPA8,ITPR1,PRKAG1,PRKCD,VEGFA,VEGFC
iNOS Signaling	0	0.0667	NaN	2/45 (4%)	0/45 (0%)	1/45 (2%)	42/45 (93%)	IRAK4,JAK2,NFKBIA
nNOS Signaling in Skeletal Muscle Cells	0	0.0488	NaN	2/41 (5%)	0/41 (0%)	0/41 (0%)	39/41 (95%)	CACNB3,DAG1
VEGF Family Ligand-Receptor Interactions	0	0.0952	0.816	2/84 (2%)	0/84 (0%)	6/84 (7%)	76/84 (90%)	NRP1,PRKCD,RAP2A,RASD1,RRAS2,SOS2,VEGFA,VEGFC
Ephrin A Signaling	0	0.0638	NaN	0/47 (0%)	0/47 (0%)	3/47 (6%)	44/47 (94%)	EFNA1,EPHA2,EPHA4
Ephrin B Signaling	0	0.0278	NaN	1/72 (1%)	0/72 (0%)	1/72 (1%)	70/72 (97%)	GNAZ,ITSN2
ErbB Signaling	0	0.0745	-0.447	3/94 (3%)	0/94 (0%)	4/94 (4%)	87/94 (93%)	ERBB2,MAPK9,PRKCD,RAP2A,RASD1,RRAS2,SOS2
ErbB4 Signaling	0	0.104	0.447	2/67 (3%)	0/67 (0%)	5/67 (7%)	60/67 (90%)	ADAM17,PRKCD,RAP2A,RASD1,RRAS2,SOS2,YAP1
Netrin Signaling	0	0.0615	-1	3/65 (5%)	0/65 (0%)	1/65 (2%)	61/65 (94%)	CACNB3,CHP1,NFAT5,PRKAG1
Heparan Sulfate Biosynthesis	0	0.0897	-2.646	7/78 (9%)	0/78 (0%)	0/78 (0%)	71/78 (91%)	B4GALT7,CES2,CHST10,SULT1A1,SULT1A2,SULT1A3/SULT1A4,TARS2
Sphingosine and Sphingosine-1-phosphate Metabolism	0	0.125	NaN	1/8 (13%)	0/8 (0%)	0/8 (0%)	7/8 (88%)	ASAH2B
Glucose and Glucose-1-phosphate Degradation	0	0.0833	NaN	1/12 (8%)	0/12 (0%)	0/12 (0%)	11/12 (92%)	PGM2
Thyroid Hormone Metabolism II (via Conjugation and/or Degradation)	0	0.0789	NaN	3/38 (8%)	0/38 (0%)	0/38 (0%)	35/38 (92%)	SULT1A1,SULT1A2,SULT1A3/SULT1A4
Nicotine Degradation III	0	0.0714	0	2/56 (4%)	0/56 (0%)	2/56 (4%)	52/56 (93%)	AOX1,CYP1A1,CYP1B1,CYP51A1
Prostanoid Biosynthesis	0	0.1	NaN	1/10 (10%)	0/10 (0%)	0/10 (0%)	9/10 (90%)	PTGES3
Heparan Sulfate Biosynthesis (Late Stages)	0	0.0845	-2.449	6/71 (8%)	0/71 (0%)	0/71 (0%)	65/71 (92%)	CES2,CHST10,SULT1A1,SULT1A2,SULT1A3/SULT1A4,TARS2
Androgen Biosynthesis	0	0.0625	NaN	1/16 (6%)	0/16 (0%)	0/16 (0%)	15/16 (94%)	SRD5A1
Proline Biosynthesis II (from Arginine)	0	0.167	NaN	1/6 (17%)	0/6 (0%)	0/6 (0%)	5/6 (83%)	PYCR1
Glutathione Redox Reactions I	0	0.0417	NaN	1/24 (4%)	0/24 (0%)	0/24 (0%)	23/24 (96%)	GSTM2
Superpathway of Citrulline Metabolism	0	0.0667	NaN	0/15 (0%)	0/15 (0%)	1/15 (7%)	14/15 (93%)	GLS
Ketogenesis	0	0.0909	NaN	1/11 (9%)	0/11 (0%)	0/11 (0%)	10/11 (91%)	ACAT2
Sucrose Degradation V (Mammalian)	0	0.111	NaN	1/9 (11%)	0/9 (0%)	0/9 (0%)	8/9 (89%)	TKFC
Melatonin Degradation I	0	0.1	-0.816	4/60 (7%)	0/60 (0%)	2/60 (3%)	54/60 (90%)	CYP1A1,CYP1B1,CYP51A1,SULT1A1,SULT1A2,SULT1A3/SULT1A4
Ceramide Biosynthesis	0	0.167	NaN	0/6 (0%)	0/6 (0%)	1/6 (17%)	5/6 (83%)	SPTSSA
Œ≥-linolenate Biosynthesis II (Animals)	0	0.118	NaN	1/17 (6%)	0/17 (0%)	1/17 (6%)	15/17 (88%)	ACSL3,SLC27A3
NAD Salvage Pathway II	0	0.0385	NaN	1/26 (4%)	0/26 (0%)	0/26 (0%)	25/26 (96%)	NUDT12
Triacylglycerol Degradation	0	0.0426	NaN	2/47 (4%)	0/47 (0%)	0/47 (0%)	45/47 (96%)	CES2,TARS2
D-myo-inositol (1,4,5)-Trisphosphate Biosynthesis	0	0.04	NaN	0/25 (0%)	0/25 (0%)	1/25 (4%)	24/25 (96%)	PI4K2A
Phospholipases	0	0.0635	1	1/63 (2%)	0/63 (0%)	3/63 (5%)	59/63 (94%)	NAPEPLD,PLCL1,PLD1,PLD6
Arginine Degradation VI (Arginase 2 Pathway)	0	0.167	NaN	1/6 (17%)	0/6 (0%)	0/6 (0%)	5/6 (83%)	PYCR1
Tryptophan Degradation X (Mammalian, via Tryptamine)	0	0.04	NaN	1/25 (4%)	0/25 (0%)	0/25 (0%)	24/25 (96%)	ALDH1B1
Leukotriene Biosynthesis	0	0.0769	NaN	1/13 (8%)	0/13 (0%)	0/13 (0%)	12/13 (92%)	LTA4H
Histidine Degradation III	0	0.125	NaN	1/8 (13%)	0/8 (0%)	0/8 (0%)	7/8 (88%)	MTHFD1
Chondroitin Sulfate Biosynthesis	0	0.0893	-2.236	5/56 (9%)	0/56 (0%)	0/56 (0%)	51/56 (91%)	B4GALT7,CHST10,SULT1A1,SULT1A2,SULT1A3/SULT1A4
Dermatan Sulfate Biosynthesis	0	0.0847	-2.236	5/59 (8%)	0/59 (0%)	0/59 (0%)	54/59 (92%)	B4GALT7,CHST10,SULT1A1,SULT1A2,SULT1A3/SULT1A4
Pentose Phosphate Pathway (Non-oxidative Branch)	0	0.167	NaN	1/6 (17%)	0/6 (0%)	0/6 (0%)	5/6 (83%)	TALDO1
1D-myo-inositol Hexakisphosphate Biosynthesis II (Mammalian)	0	0.111	NaN	1/18 (6%)	0/18 (0%)	1/18 (6%)	16/18 (89%)	IPMK,ITPK1
Glycerol Degradation I	0	0.167	NaN	1/6 (17%)	0/6 (0%)	0/6 (0%)	5/6 (83%)	GK5
Calcium Transport I	0	0.1	NaN	0/10 (0%)	0/10 (0%)	1/10 (10%)	9/10 (90%)	ATP2B1
Urate Biosynthesis/Inosine 5'-phosphate Degradation	0	0.0769	NaN	0/13 (0%)	0/13 (0%)	1/13 (8%)	12/13 (92%)	PNP
NAD Phosphorylation and Dephosphorylation	0	0.0769	NaN	0/13 (0%)	0/13 (0%)	1/13 (8%)	12/13 (92%)	NADK
Dermatan Sulfate Biosynthesis (Late Stages)	0	0.087	-2	4/46 (9%)	0/46 (0%)	0/46 (0%)	42/46 (91%)	CHST10,SULT1A1,SULT1A2,SULT1A3/SULT1A4
Nicotine Degradation II	0	0.0769	-0.447	3/65 (5%)	0/65 (0%)	2/65 (3%)	60/65 (92%)	AOX1,CYP1A1,CYP1B1,CYP51A1,FMO4
Citrulline Biosynthesis	0	0.111	NaN	0/9 (0%)	0/9 (0%)	1/9 (11%)	8/9 (89%)	GLS
Selenocysteine Biosynthesis II (Archaea and Eukaryotes)	0	0.167	NaN	1/6 (17%)	0/6 (0%)	0/6 (0%)	5/6 (83%)	SEPHS2
Superpathway of D-myo-inositol (1,4,5)-trisphosphate Metabolism	0	0.087	NaN	1/23 (4%)	0/23 (0%)	1/23 (4%)	21/23 (91%)	IMPA2,IPMK
Purine Nucleotides Degradation II (Aerobic)	0	0.0556	NaN	0/18 (0%)	0/18 (0%)	1/18 (6%)	17/18 (94%)	PNP
Superoxide Radicals Degradation	0	0.125	NaN	1/8 (13%)	0/8 (0%)	0/8 (0%)	7/8 (88%)	CAT
D-myo-inositol (1,3,4)-trisphosphate Biosynthesis	0	0.0556	NaN	0/18 (0%)	0/18 (0%)	1/18 (6%)	17/18 (94%)	IPMK
Serotonin Degradation	0	0.0746	-2.236	5/67 (7%)	0/67 (0%)	0/67 (0%)	62/67 (93%)	ADH5,ALDH1B1,SULT1A1,SULT1A2,SULT1A3/SULT1A4
UDP-N-acetyl-D-glucosamine Biosynthesis II	0	0.167	NaN	1/6 (17%)	0/6 (0%)	0/6 (0%)	5/6 (83%)	UAP1
Adenine and Adenosine Salvage III	0	0.167	NaN	0/6 (0%)	0/6 (0%)	1/6 (17%)	5/6 (83%)	PNP
D-myo-inositol (1,4,5)-trisphosphate Degradation	0	0.0588	NaN	1/17 (6%)	0/17 (0%)	0/17 (0%)	16/17 (94%)	IMPA2
Retinol Biosynthesis	0	0.0238	NaN	1/42 (2%)	0/42 (0%)	0/42 (0%)	41/42 (98%)	CES2
Œ≥-glutamyl Cycle	0	0.0909	NaN	1/11 (9%)	0/11 (0%)	0/11 (0%)	10/11 (91%)	GGCT
Ketolysis	0	0.1	NaN	1/10 (10%)	0/10 (0%)	0/10 (0%)	9/10 (90%)	ACAT2
Ceramide Degradation	0	0.167	NaN	1/6 (17%)	0/6 (0%)	0/6 (0%)	5/6 (83%)	ASAH2B
Salvage Pathways of Pyrimidine Ribonucleotides	0	0.0928	-1.667	7/97 (7%)	0/97 (0%)	2/97 (2%)	88/97 (91%)	AK7,CDK4,CDK5,MAP3K9,MAPK9,NME3,PRKCD,PRKX,SGK1
Gluconeogenesis I	0	0.0385	NaN	1/26 (4%)	0/26 (0%)	0/26 (0%)	25/26 (96%)	MDH1B
Histamine Degradation	0	0.0588	NaN	1/17 (6%)	0/17 (0%)	0/17 (0%)	16/17 (94%)	ALDH1B1
Dolichyl-diphosphooligosaccharide Biosynthesis	0	0.1	NaN	1/10 (10%)	0/10 (0%)	0/10 (0%)	9/10 (90%)	ALG6
Chondroitin Sulfate Biosynthesis (Late Stages)	0	0.0833	-2	4/48 (8%)	0/48 (0%)	0/48 (0%)	44/48 (92%)	CHST10,SULT1A1,SULT1A2,SULT1A3/SULT1A4
Guanosine Nucleotides Degradation III	0	0.0833	NaN	0/12 (0%)	0/12 (0%)	1/12 (8%)	11/12 (92%)	PNP
Adenosine Nucleotides Degradation II	0	0.0667	NaN	0/15 (0%)	0/15 (0%)	1/15 (7%)	14/15 (93%)	PNP
Superpathway of Melatonin Degradation	0	0.0923	-0.816	4/65 (6%)	0/65 (0%)	2/65 (3%)	59/65 (91%)	CYP1A1,CYP1B1,CYP51A1,SULT1A1,SULT1A2,SULT1A3/SULT1A4
Glycogen Biosynthesis II (from UDP-D-Glucose)	0	0.143	NaN	1/7 (14%)	0/7 (0%)	0/7 (0%)	6/7 (86%)	GYG1
Noradrenaline and Adrenaline Degradation	0	0.0857	NaN	3/35 (9%)	0/35 (0%)	0/35 (0%)	32/35 (91%)	ADH5,ALDH1B1,LRTOMT
Glycoaminoglycan-protein Linkage Region Biosynthesis	0	0.143	NaN	1/7 (14%)	0/7 (0%)	0/7 (0%)	6/7 (86%)	B4GALT7
Acetone Degradation I (to Methylglyoxal)	0	0.1	NaN	1/30 (3%)	0/30 (0%)	2/30 (7%)	27/30 (90%)	CYP1A1,CYP1B1,CYP51A1
Rapoport-Luebering Glycolytic Shunt	0	0.167	NaN	0/6 (0%)	0/6 (0%)	1/6 (17%)	5/6 (83%)	TIGAR
Putrescine Degradation III	0	0.0952	NaN	1/21 (5%)	0/21 (0%)	1/21 (5%)	19/21 (90%)	ALDH1B1,SAT1
GDP-glucose Biosynthesis	0	0.0909	NaN	1/11 (9%)	0/11 (0%)	0/11 (0%)	10/11 (91%)	PGM2
Fatty Acid Œ±-oxidation	0	0.1	NaN	1/20 (5%)	0/20 (0%)	1/20 (5%)	18/20 (90%)	ALDH1B1,BCO2
UDP-N-acetyl-D-galactosamine Biosynthesis II	0	0.0769	NaN	1/13 (8%)	0/13 (0%)	0/13 (0%)	12/13 (92%)	UAP1
Oxidative Ethanol Degradation III	0	0.0526	NaN	1/19 (5%)	0/19 (0%)	0/19 (0%)	18/19 (95%)	ALDH1B1
Ethanol Degradation IV	0	0.087	NaN	2/23 (9%)	0/23 (0%)	0/23 (0%)	21/23 (91%)	ALDH1B1,CAT
Ethanol Degradation II	0	0.0625	NaN	2/32 (6%)	0/32 (0%)	0/32 (0%)	30/32 (94%)	ADH5,ALDH1B1
Antioxidant Action of Vitamin C	0	0.0826	-0.378	5/109 (5%)	0/109 (0%)	4/109 (4%)	100/109 (92%)	GSTO1,GSTO2,JAK2,MAPK9,NAPEPLD,NFKBIA,PLCL1,PLD1,PLD6
GŒ±i Signaling	0	0.048	1.342	2/125 (2%)	0/125 (0%)	4/125 (3%)	119/125 (95%)	PRKAG1,RAP2A,RASD1,RRAS2,SOS2,STAT3
GŒ±q Signaling	0	0.0506	0.378	3/158 (2%)	0/158 (0%)	5/158 (3%)	150/158 (95%)	CHP1,ITPR1,NAPEPLD,NFKBIA,PLD1,PLD6,PRKCD,RND3
GŒ±s Signaling	0	0.0187	NaN	2/107 (2%)	0/107 (0%)	0/107 (0%)	105/107 (98%)	CREB3,PRKAG1
Inhibition of Matrix Metalloproteases	0	0.0256	NaN	0/39 (0%)	0/39 (0%)	1/39 (3%)	38/39 (97%)	ADAM17
PEDF Signaling	0	0.0854	1.342	1/82 (1%)	0/82 (0%)	6/82 (7%)	75/82 (91%)	NFKBIA,RAP2A,RASD1,RRAS2,SRF,TCF12,TCF7L2
Remodeling of Epithelial Adherens Junctions	0	0.0882	NaN	3/68 (4%)	0/68 (0%)	3/68 (4%)	62/68 (91%)	ACTN4,ARPC5,CLIP1,EXOC2,TUBB,ZYX
Agranulocyte Adhesion and Diapedesis	0	0.0363	NaN	1/193 (1%)	0/193 (0%)	6/193 (3%)	186/193 (96%)	CLDN1,CLDN15,IL1R1,ITGA3,MYH9,MYL6,SDC4
Granulocyte Adhesion and Diapedesis	0	0.0333	NaN	1/180 (1%)	0/180 (0%)	5/180 (3%)	174/180 (97%)	CLDN1,CLDN15,IL1R1,IL1RAP,ITGA3,SDC4
Regulation of the Epithelial-Mesenchymal Transition Pathway	0	0.099	NaN	5/192 (3%)	0/192 (0%)	14/192 (7%)	173/192 (90%)	ADAM17,DVL1,FRS2,GAB1,GSC,JAK2,MAML1,MAP2K5,NOTCH3,RAP2A,RASD1,RBPJ,RRAS2,SMAD2,SMAD3,SOS2,STAT3,TCF7L2,WNT7B
Role of p14/p19ARF in Tumor Suppression	0	0.0345	NaN	1/29 (3%)	0/29 (0%)	0/29 (0%)	28/29 (97%)	TTF1
Sperm Motility	0	0.0762	-0.447	8/223 (4%)	0/223 (0%)	9/223 (4%)	206/223 (92%)	CLK1,CLK3,CLK4,EPHA2,EPHA4,ERBB2,ITPR1,JAK2,MAP2K5,MAP3K11,MERTK,PLCL1,PRKAG1,PRKCD,RET,SYK,TEC
Tec Kinase Signaling	0	0.0671	0.632	5/164 (3%)	0/164 (0%)	6/164 (4%)	153/164 (93%)	FADD,GNAZ,ITGA3,JAK2,MAPK9,PRKCD,RND3,STAT3,TEC,TNFRSF10A,TNFRSF10B
UVB-Induced MAPK Signaling	0	0.0385	NaN	2/52 (4%)	0/52 (0%)	0/52 (0%)	50/52 (96%)	MAPK9,PRKCD
UVC-Induced MAPK Signaling	0	0.098	-1	3/51 (6%)	0/51 (0%)	2/51 (4%)	46/51 (90%)	MAPK9,PRKCD,RAP2A,RASD1,RRAS2
STAT3 Pathway	0	0.0963	0	5/135 (4%)	0/135 (0%)	8/135 (6%)	122/135 (90%)	CDKN1A,IGF2R,IL1R1,JAK2,MAP3K11,MAP3K9,MAPK9,RAP2A,RASD1,RRAS2,SOCS5,STAT3,VEGFA
Oxidative Phosphorylation	0	0.0826	-3	9/109 (8%)	0/109 (0%)	0/109 (0%)	100/109 (92%)	ATP5PO,ATPAF1,COX15,NDUFA7,NDUFA8,NDUFB10,NDUFB4,NDUFB9,NDUFS3
PCP pathway	0	0.0667	0	2/60 (3%)	0/60 (0%)	2/60 (3%)	56/60 (93%)	DVL1,MAPK9,PFN2,WNT7B
Wnt/Ca+ pathway	0	0.0806	1.342	1/62 (2%)	0/62 (0%)	4/62 (6%)	57/62 (92%)	CREB3,DVL1,NFAT5,PDE6C,PLCL1
Parkinson's Signaling	0	0.0625	NaN	1/16 (6%)	0/16 (0%)	0/16 (0%)	15/16 (94%)	CASP3
Estrogen Receptor Signaling	0	0.0854	0.784	12/328 (4%)	0/328 (0%)	16/328 (5%)	300/328 (91%)	CDKN1A,CREB3,EIF2B3,EIF2B5,EP300,GNAZ,HNRNPD,HSP90AA1,HSP90AB1,IGF2R,JAK2,MED13,MED18,MYL6,NR3C1,NRF1,PLCL1,PPP1R12A,PRKAG1,PRKCD,RAP2A,RASD1,RRAS2,SOS2,VEGFA,VEGFC,ZDHHC21,ZDHHC7
Toll-like Receptor Signaling	0	0.0789	-0.816	2/76 (3%)	0/76 (0%)	4/76 (5%)	70/76 (92%)	ECSIT,IRAK4,NFKBIA,SIGIRR,TIRAP,TRAF4
EGF Signaling	0	0.0727	2	0/55 (0%)	0/55 (0%)	4/55 (7%)	51/55 (93%)	ITPR1,SOS2,SRF,STAT3
PI3K/AKT Signaling	0	0.0914	0	6/175 (3%)	0/175 (0%)	10/175 (6%)	159/175 (91%)	CDKN1A,CDKN1B,GAB1,GDF15,HSP90AA1,HSP90AB1,IL1R1,ITGA3,JAK2,NFKBIA,PPM1L,RAP2A,RASD1,RRAS2,SOS2,THEM4
PTEN Signaling	0	0.0794	-0.333	3/126 (2%)	0/126 (0%)	7/126 (6%)	116/126 (92%)	CASP3,CDKN1A,CDKN1B,IGF2R,ITGA3,MCRS1,RAP2A,RASD1,RRAS2,SOS2
Nitric Oxide Signaling in the Cardiovascular System	0	0.0707	-0.378	4/99 (4%)	0/99 (0%)	3/99 (3%)	92/99 (93%)	HSP90AA1,HSP90AB1,ITPR1,PRKAG1,PRKCD,VEGFA,VEGFC
Interferon Signaling	0	0.0278	NaN	1/36 (3%)	0/36 (0%)	0/36 (0%)	35/36 (97%)	JAK2
IL-2 Signaling	0	0.082	0	2/61 (3%)	0/61 (0%)	3/61 (5%)	56/61 (92%)	RAP2A,RASD1,RRAS2,SOS2,SYK
Amyloid Processing	0	0.1	-1	4/50 (8%)	0/50 (0%)	1/50 (2%)	45/50 (90%)	CAPN1,CAPN5,CAPN8,CDK5,PRKAG1
FGF Signaling	0	0.0833	1.134	2/84 (2%)	0/84 (0%)	5/84 (6%)	77/84 (92%)	CREB3,CRKL,FRS2,GAB1,ITPR1,SOS2,STAT3
GABA Receptor Signaling	0	0.0316	NaN	3/95 (3%)	0/95 (0%)	0/95 (0%)	92/95 (97%)	AP2B1,CACNB3,NSF
IL-4 Signaling	0	0.0824	NaN	2/85 (2%)	0/85 (0%)	5/85 (6%)	78/85 (92%)	JAK2,NFAT5,NR3C1,RAP2A,RASD1,RRAS2,SOS2
B Cell Receptor Signaling	0	0.0703	0.577	5/185 (3%)	0/185 (0%)	8/185 (4%)	172/185 (93%)	BCL6,CREB3,GAB1,MAP3K11,MAP3K9,MAPK9,NFAT5,NFKBIA,RAP2A,RASD1,RRAS2,SOS2,SYK
Wnt/Œ≤-catenin Signaling	0	0.052	0.707	2/173 (1%)	0/173 (0%)	7/173 (4%)	164/173 (95%)	ACVR1B,CSNK1G3,DVL1,EP300,PPM1L,RARG,RUVBL2,TCF7L2,WNT7B
Serotonin Receptor Signaling	0	0.0465	NaN	2/43 (5%)	0/43 (0%)	0/43 (0%)	41/43 (95%)	PCBD1,SPR
Phototransduction Pathway	0	0.0377	NaN	1/53 (2%)	0/53 (0%)	1/53 (2%)	51/53 (96%)	PDE6C,PRKAG1
Chemokine Signaling	0	0.05	NaN	1/80 (1%)	0/80 (0%)	3/80 (4%)	76/80 (95%)	PPP1R12A,RAP2A,RASD1,RRAS2
Sonic Hedgehog Signaling	0	0.069	NaN	2/29 (7%)	0/29 (0%)	0/29 (0%)	27/29 (93%)	PRKAG1,SUFU
Integrin Signaling	0	0.0845	0.258	7/213 (3%)	0/213 (0%)	11/213 (5%)	195/213 (92%)	ACTN4,ARPC5,CAPN1,CAPN5,CAPN8,CRKL,ITGA3,ITGAE,ITGAV,MAP3K11,PFN2,PPP1R12A,RAP2A,RASD1,RND3,RRAS2,SOS2,ZYX
Dopamine Receptor Signaling	0	0.104	NaN	5/77 (6%)	0/77 (0%)	3/77 (4%)	69/77 (90%)	PCBD1,PPM1L,PPP1R12A,PPP1R14B,PPP1R3D,PPP1R7,PRKAG1,SPR
cAMP-mediated signaling	0	0.0702	-0.577	6/228 (3%)	0/228 (0%)	10/228 (4%)	212/228 (93%)	AKAP12,AKAP13,AKAP5,APEX1,CREB3,DUSP1,DUSP4,LAMTOR3,MPPE1,NAPEPLD,PDE12,PDE6C,PLD6,RPS6KA1,STAT3,TDP2
Glutamate Receptor Signaling	0	0.0351	NaN	0/57 (0%)	0/57 (0%)	2/57 (4%)	55/57 (96%)	GLS,GRINA
Notch Signaling	0	0.108	NaN	0/37 (0%)	0/37 (0%)	4/37 (11%)	33/37 (89%)	ADAM17,MAML1,NOTCH3,RBPJ
NF-Œ∫B Signaling	0	0.0782	-0.577	7/179 (4%)	0/179 (0%)	7/179 (4%)	165/179 (92%)	EP300,FADD,IGF2R,IL1R1,IRAK4,NFKBIA,PELI1,RAP2A,RASD1,RRAS2,SIGIRR,TDP2,TIRAP,TRADD
T Cell Receptor Signaling	0	0.0667	NaN	1/105 (1%)	0/105 (0%)	6/105 (6%)	98/105 (93%)	NFAT5,NFKBIA,RAP2A,RASD1,RRAS2,SOS2,TEC
G-Protein Coupled Receptor Signaling	0	0.0699	NaN	7/272 (3%)	0/272 (0%)	12/272 (4%)	253/272 (93%)	APEX1,CREB3,DUSP1,DUSP4,LAMTOR3,MPPE1,NAPEPLD,NFKBIA,PDE12,PDE6C,PLD6,PRKAG1,RAP2A,RASD1,RPS6KA1,RRAS2,SOS2,STAT3,TDP2
PDGF Signaling	0	0.093	0.378	2/86 (2%)	0/86 (0%)	6/86 (7%)	78/86 (91%)	CRKL,JAK2,RAP2A,RASD1,RRAS2,SOS2,SRF,STAT3
BMP signaling pathway	0	0.0824	-1.342	5/85 (6%)	0/85 (0%)	2/85 (2%)	78/85 (92%)	MAGED1,MAPK9,PRKAG1,RAP2A,RASD1,RRAS2,SMAD1
GPCR-Mediated Integration of Enteroendocrine Signaling Exemplified by an L Cell	0	0.0548	NaN	1/73 (1%)	0/73 (0%)	3/73 (4%)	69/73 (95%)	ITPR1,NMB,PLCL1,PRKAG1
GPCR-Mediated Nutrient Sensing in Enteroendocrine Cells	0	0.0446	-0.447	3/112 (3%)	0/112 (0%)	2/112 (2%)	107/112 (96%)	CACNB3,ITPR1,PLCL1,PRKAG1,PRKCD
Gustation Pathway	0	0.0974	NaN	7/154 (5%)	0/154 (0%)	8/154 (5%)	139/154 (90%)	APEX1,CACNB3,ITPR1,MPPE1,NAPEPLD,PANX1,PDE12,PDE6C,PLD6,PRKAG1,TAS2R19,TAS2R20,TAS2R43,TAS2R46,TDP2
Phagosome Formation	0	0.04	NaN	2/125 (2%)	0/125 (0%)	3/125 (2%)	120/125 (96%)	ITGA3,PLCL1,PRKCD,RND3,SYK
Phagosome Maturation	0	0.0861	NaN	7/151 (5%)	0/151 (0%)	6/151 (4%)	138/151 (91%)	ATP6V0C,ATP6V1A,ATP6V1B2,ATP6V1C1,ATP6V1D,ATP6V1E2,NAPG,NSF,TUBB,TUBE1,VAMP3,VPS11,VPS33A
Autophagy	0	0.082	NaN	2/61 (3%)	0/61 (0%)	3/61 (5%)	56/61 (92%)	ATG4C,ATG4D,MAP1LC3B,VPS11,VPS33A
Macropinocytosis Signaling	0	0.0658	NaN	2/76 (3%)	0/76 (0%)	3/76 (4%)	71/76 (93%)	ACTN4,PRKCD,RAP2A,RASD1,RRAS2
Inflammasome pathway	0	0.1	NaN	2/20 (10%)	0/20 (0%)	0/20 (0%)	18/20 (90%)	PANX1,PYCARD
PD-1, PD-L1 cancer immunotherapy pathway	0	0.066	1.633	3/106 (3%)	0/106 (0%)	4/106 (4%)	99/106 (93%)	CDKN1B,CIP2A,JAK2,LATS2,SKP2,SMAD3,YAP1
Cancer Drug Resistance By Drug Efflux	0	0.069	NaN	1/58 (2%)	0/58 (0%)	3/58 (5%)	54/58 (93%)	ABCC1,RAP2A,RASD1,RRAS2
Th1 and Th2 Activation Pathway	0	0.0409	NaN	2/171 (1%)	0/171 (0%)	5/171 (3%)	164/171 (96%)	ACVR1B,CHD4,IL6,JAK2,NFIL3,NOTCH3,STAT3
Th1 Pathway	0	0.0413	1.342	1/121 (1%)	0/121 (0%)	4/121 (3%)	116/121 (96%)	IL6,JAK2,NFIL3,NOTCH3,STAT3
Th2 Pathway	0	0.0294	NaN	2/136 (1%)	0/136 (0%)	2/136 (1%)	132/136 (97%)	ACVR1B,CHD4,JAK2,NOTCH3
GP6 Signaling Pathway	0	0.0252	NaN	2/119 (2%)	0/119 (0%)	1/119 (1%)	116/119 (97%)	ITPR1,PRKCD,SYK
IL-7 Signaling Pathway	0	0.0385	NaN	0/78 (0%)	0/78 (0%)	3/78 (4%)	75/78 (96%)	BCL6,CDKN1B,SOS2
Neuroinflammation Signaling Pathway	0	0.0567	-0.728	10/300 (3%)	0/300 (0%)	7/300 (2%)	283/300 (94%)	ACVR1B,BIRC6,CASP3,CHP1,CREB3,GLS,GRINA,IL1R1,IL6,IRAK4,JAK2,MAPK9,NFAT5,NFE2L2,PYCARD,SYK,TIRAP
Opioid Signaling Pathway	0	0.081	-0.471	8/247 (3%)	0/247 (0%)	12/247 (5%)	227/247 (92%)	AP2B1,CACNB3,CDKN1B,CLTA,CLTB,CREB3,EP300,GRINA,ITPR1,MAP2K5,NFKBIA,PRKAG1,PRKCD,RAP2A,RASD1,RGS19,RPS6KA1,RRAS2,SOS2,SRF
Adrenomedullin signaling pathway	0	0.0609	0.333	5/197 (3%)	0/197 (0%)	7/197 (4%)	185/197 (94%)	ADM,CASP3,ITPR1,MAP2K5,MAPK9,PLCL1,PRKAG1,RAP2A,RASD1,RRAS2,SLC39A7,SOS2
Th17 Activation Pathway	0	0.0879	0.707	5/91 (5%)	0/91 (0%)	3/91 (3%)	83/91 (91%)	HSP90AA1,HSP90AB1,IL1R1,IL6,IRAK4,JAK2,NFAT5,STAT3
SPINK1 Pancreatic Cancer Pathway	0	0.0333	NaN	0/60 (0%)	0/60 (0%)	2/60 (3%)	58/60 (97%)	SMAD2,SMAD3
SPINK1 General Cancer Pathway	0	0.087	0.447	2/69 (3%)	0/69 (0%)	4/69 (6%)	63/69 (91%)	IL6,JAK2,RAP2A,RASD1,RRAS2,STAT3
Endocannabinoid Neuronal Synapse Pathway	0	0.0625	0	5/128 (4%)	0/128 (0%)	3/128 (2%)	120/128 (94%)	CACNB3,CHP1,GRINA,ITPR1,MAPK9,NAPEPLD,PLCL1,PRKAG1
Endocannabinoid Developing Neuron Pathway	0	0.0783	-1.134	5/115 (4%)	0/115 (0%)	4/115 (3%)	106/115 (92%)	CDKN1B,CREB3,MAP2K5,MAPK9,PRKAG1,RAP2A,RASD1,RRAS2,STAT3
Endocannabinoid Cancer Inhibition Pathway	0	0.0979	-1.069	7/143 (5%)	0/143 (0%)	7/143 (5%)	129/143 (90%)	ATF3,CASP2,CASP3,CASP6,CDKN1A,CDKN1B,CREB3,DDIT3,MAP2K5,NSMAF,PRKAG1,TCF7L2,VEGFA,VEGFC
Apelin Pancreas Signaling Pathway	0	0.0909	-1	2/44 (5%)	0/44 (0%)	2/44 (5%)	40/44 (91%)	DDIT3,EIF2AK3,MAPK9,PRKAG1
Apelin Liver Signaling Pathway	0	0.0769	NaN	1/26 (4%)	0/26 (0%)	1/26 (4%)	24/26 (92%)	EDN1,MAPK9
Apelin Cardiac Fibroblast Signaling Pathway	0	0.087	NaN	1/23 (4%)	0/23 (0%)	1/23 (4%)	21/23 (91%)	IL6,PRKAG1
Apelin Adipocyte Signaling Pathway	0	0.0488	-2	4/82 (5%)	0/82 (0%)	0/82 (0%)	78/82 (95%)	CAT,GSTM2,MAPK9,PRKAG1
Apelin Cardiomyocyte Signaling Pathway	0	0.0707	-0.378	4/99 (4%)	0/99 (0%)	3/99 (3%)	92/99 (93%)	CAT,ITPR1,MAPK9,MYL6,PLCL1,PRKCD,SLC9A2
Apelin Endothelial Signaling Pathway	0	0.0609	-0.816	4/115 (3%)	0/115 (0%)	3/115 (3%)	108/115 (94%)	MAPK9,PRKAG1,PRKCD,RAP2A,RASD1,RRAS2,SMAD3
Apelin Muscle Signaling Pathway	0	0.105	NaN	1/19 (5%)	0/19 (0%)	1/19 (5%)	17/19 (89%)	NRF1,PRKAG1
Cardiac Hypertrophy Signaling (Enhanced)	0	0.076	0.686	15/487 (3%)	0/487 (0%)	22/487 (5%)	450/487 (92%)	ACVR1B,AKAP13,APEX1,CHP1,DIAPH1,DIAPH3,DVL1,EDN1,EIF2B3,EIF2B5,EP300,IL1R1,IL6,ITGA3,ITPR1,JAK2,MAP2K5,MAP3K11,MAP3K9,MAPK9,MAPKAPK3,MPPE1,NAPEPLD,NFAT5,PDE12,PDE6C,PLCL1,PLD6,PRKAG1,PRKCD,RAP2A,RASD1,RRAS2,SRF,STAT3,TDP2,WNT7B
PFKFB4 Signaling Pathway	0	0.0652	NaN	3/46 (7%)	0/46 (0%)	0/46 (0%)	43/46 (93%)	CREB3,MAP2K5,PRKAG1
T Cell Exhaustion Signaling Pathway	0	0.08	1.897	3/175 (2%)	0/175 (0%)	11/175 (6%)	161/175 (92%)	ACVR1B,BCL6,IL6,JAK2,MAPK9,NFAT5,PPM1L,RAP2A,RASD1,RRAS2,SMAD2,SMAD3,STAT3,VEGFA
Synaptogenesis Signaling Pathway	0	0.0865	0.2	14/312 (4%)	0/312 (0%)	13/312 (4%)	285/312 (91%)	AFDN,AP2B1,ARPC5,CACNB3,CADM1,CDK5,CNTNAP1,CREB3,CRKL,EFNA1,EPHA2,EPHA4,GRINA,HSPA8,ITPR1,ITSN2,NAPG,NSF,PRKAG1,PRKCD,RAB3A,RAP2A,RASD1,RRAS2,SOS2,VAMP3,WASF1
IL-23 Signaling Pathway	0	0.0682	NaN	1/44 (2%)	0/44 (0%)	2/44 (5%)	41/44 (93%)	JAK2,NFKBIA,STAT3
Systemic Lupus Erythematosus In T Cell Signaling Pathway	0	0.0511	1.698	8/333 (2%)	0/333 (0%)	9/333 (3%)	316/333 (95%)	BCL6,CASP2,CASP3,CASP6,CHP1,CREB3,IL6,ITPR1,MAP2K5,PPM1L,RAP2A,RASD1,RND3,RRAS2,SOS2,STAT3,SYK
Systemic Lupus Erythematosus In B Cell Signaling Pathway	0	0.0509	0.535	6/275 (2%)	0/275 (0%)	8/275 (3%)	261/275 (95%)	CHP1,GAB1,IL6,IRAK4,JAK2,NFAT5,PRKCD,RAP2A,RASD1,RRAS2,SOS2,STAT3,SYK,TRAF4
White Adipose Tissue Browning Pathway	0	0.062	0.707	4/129 (3%)	0/129 (0%)	4/129 (3%)	121/129 (94%)	CACNB3,CREB3,HIF1AN,NRF1,PRKAG1,RARG,SIRT1,VEGFA
Hepatic Fibrosis Signaling Pathway	0	0.0924	2.058	12/368 (3%)	0/368 (0%)	22/368 (6%)	334/368 (91%)	ACVR1B,BRD4,CASP3,CDKN1B,CREB3,DVL1,EDN1,IL1R1,IL1RAP,IRAK4,IRS2,ITGA3,JAK2,MAP2K5,MAPK9,MYL6,NFKBIA,PRKAG1,PRKCD,RAP2A,RASD1,RND3,RRAS2,SMAD2,SMAD3,SOS2,STAT3,TCF7L2,TIRAP,TRADD,VEGFA,VEGFC,WNT7B,YAP1
Calcium Signaling	0	0.068	0.905	7/206 (3%)	0/206 (0%)	7/206 (3%)	192/206 (93%)	AKAP5,ATP2B1,CACNB3,CHP1,CREB3,EP300,GRINA,ITPR1,MYH9,MYL6,NFAT5,PRKAG1,RAP2A,SLC8B1
GM-CSF Signaling	0	0.0857	0.447	2/70 (3%)	0/70 (0%)	4/70 (6%)	64/70 (91%)	JAK2,RAP2A,RASD1,RRAS2,SOS2,STAT3
Complement System	0	0.027	NaN	0/37 (0%)	0/37 (0%)	1/37 (3%)	36/37 (97%)	CD46
Eicosanoid Signaling	0	0.0152	NaN	1/66 (2%)	0/66 (0%)	0/66 (0%)	65/66 (98%)	LTA4H

## Sheet: Table S4
Table S4. Enriched pathways in DIGO regulated genes
¬© 2000-2020 QIAGEN. All rights reserved.
Ingenuity Canonical Pathways	-log(B-H p-value)	Ratio	z-score	Downregulated	No change	Upregulated	No overlap with dataset	Molecules
Protein Ubiquitination Pathway	6.12	0.205	NaN	43/273 (16%)	0/273 (0%)	13/273 (5%)	217/273 (79%)	ANAPC1,ANAPC4,BIRC6,DNAJB1,DNAJB2,DNAJB4,DNAJB9,DNAJC14,DNAJC16,DNAJC19,DNAJC28,DNAJC3,DNAJC30,DNAJC7,HSP90AA1,HSP90AB1,HSPA13,HSPA1L,HSPD1,HSPH1,PSMA1,PSMA4,PSMB6,PSMC1,PSMC5,PSMD1,PSMD11,PSMD13,PSMD14,PSMD3,PSMD4,PSMD6,SACS,SKP2,SUGT1,UBE2D4,UBE2H,UBE2J2,UBE2M,UBE2Q2,UBE2W,UBE3B,UBE4B,UCHL5,USO1,USP10,USP14,USP21,USP28,USP31,USP34,USP36,USP40,USP5,USP51,USP53
tRNA Charging	4.09	0.385	-3.873	15/39 (38%)	0/39 (0%)	0/39 (0%)	24/39 (62%)	AARS2,CARS1,DARS1,DARS2,EPRS1,FARS2,FARSA,FARSB,HARS1,IARS1,LARS1,NARS1,NARS2,RARS1,WARS1
Superpathway of Cholesterol Biosynthesis	4.09	0.448	-3.051	12/29 (41%)	0/29 (0%)	1/29 (3%)	16/29 (55%)	ACAT2,CYP51A1,FDFT1,FDPS,HMGCS1,HSD17B7,MSMO1,MVD,MVK,NSDHL,PMVK,SC5D,SQLE
Role of BRCA1 in DNA Damage Response	3.3	0.263	-0.905	17/80 (21%)	0/80 (0%)	4/80 (5%)	59/80 (74%)	ARID1A,BABAM2,BLM,BRD7,CDKN1A,DPF1,E2F3,FAAP100,FAAP24,FANCF,FANCG,MSH2,MSH6,NBN,POU2F1,RAD50,SLC19A1,SMARCB1,SMARCD1,SMARCD2,SMARCE1
Cholesterol Biosynthesis I	2.46	0.538	-1.89	6/13 (46%)	0/13 (0%)	1/13 (8%)	6/13 (46%)	CYP51A1,FDFT1,HSD17B7,MSMO1,NSDHL,SC5D,SQLE
Cholesterol Biosynthesis II (via 24,25-dihydrolanosterol)	2.46	0.538	-1.89	6/13 (46%)	0/13 (0%)	1/13 (8%)	6/13 (46%)	CYP51A1,FDFT1,HSD17B7,MSMO1,NSDHL,SC5D,SQLE
Cholesterol Biosynthesis III (via Desmosterol)	2.46	0.538	-1.89	6/13 (46%)	0/13 (0%)	1/13 (8%)	6/13 (46%)	CYP51A1,FDFT1,HSD17B7,MSMO1,NSDHL,SC5D,SQLE
Sirtuin Signaling Pathway	2.35	0.158	1.441	31/291 (11%)	0/291 (0%)	15/291 (5%)	245/291 (84%)	ACLY,AGTRAP,APEX1,ATG12,ATG4C,ATG4D,CLOCK,CRTC2,DOT1L,GADD45B,GLS,GLUD1,GLUD2,H1-0,KAT2A,MAP1LC3B,MAPK6,MLYCD,NBN,NDRG1,NDUFA7,NDUFA8,NDUFAF1,NDUFB10,NDUFB3,NDUFB9,NDUFS2,NDUFV3,NFE2L2,NQO1,OGG1,PARP1,POLR1E,POLR3D,PRKDC,RARB,SIRT1,SIRT3,SIRT5,SLC2A1,STAT3,TIMM44,TOMM70,UCP2,VDAC3,ZBTB14
Hypoxia Signaling in the Cardiovascular System	1.94	0.23	0.378	9/74 (12%)	0/74 (0%)	8/74 (11%)	57/74 (77%)	BIRC6,CREB3,CREB3L4,CREBBP,EDN1,HIF1AN,HSP90AA1,HSP90AB1,NFKBIA,NQO1,UBE2D4,UBE2H,UBE2J2,UBE2M,UBE2Q2,UBE2W,VEGFA
Tetrapyrrole Biosynthesis II	1.8	0.8	-2	4/5 (80%)	0/5 (0%)	0/5 (0%)	1/5 (20%)	ALAD,ALAS1,HMBS,UROS
Death Receptor Signaling	1.76	0.207	-1.698	13/92 (14%)	0/92 (0%)	6/92 (7%)	73/92 (79%)	CASP6,DAXX,DFFA,DFFB,ELP1,LIMK1,LMNA,MAP4K4,NFKBIA,PARP1,PARP12,PARP16,PARP4,PARP9,TIPARP,TNFRSF10A,TNFRSF10B,TNKS2,TRADD
Hereditary Breast Cancer Signaling	1.66	0.179	NaN	20/140 (14%)	0/140 (0%)	5/140 (4%)	115/140 (82%)	ARID1A,BLM,BRD7,CDKN1A,CREBBP,DPF1,FAAP100,FAAP24,FANCF,FANCG,GADD45B,HDAC11,MSH2,MSH6,NBN,PALB2,PMS2,POLR2I,RAD50,RRAS2,SLC19A1,SMARCB1,SMARCD1,SMARCD2,SMARCE1
Superpathway of Geranylgeranyldiphosphate Biosynthesis I (via Mevalonate)	1.63	0.389	-2.646	7/18 (39%)	0/18 (0%)	0/18 (0%)	11/18 (61%)	ACAT2,FDPS,FNTB,HMGCS1,MVD,MVK,PMVK
Valine Degradation I	1.56	0.368	-2.449	7/19 (37%)	0/19 (0%)	0/19 (0%)	12/19 (63%)	ACADSB,BCAT2,DBT,ECHS1,EHHADH,HIBCH,HSD17B4
Inosine-5'-phosphate Biosynthesis II	1.56	1	NaN	3/3 (100%)	0/3 (0%)	0/3 (0%)	0/3 (0%)	ADSL,ATIC,PAICS
Zymosterol Biosynthesis	1.56	0.667	-2	4/6 (67%)	0/6 (0%)	0/6 (0%)	2/6 (33%)	CYP51A1,HSD17B7,MSMO1,NSDHL
RAR Activation	1.32	0.155	NaN	18/194 (9%)	0/194 (0%)	12/194 (6%)	164/194 (85%)	ARID1A,BRD7,CITED2,CREBBP,CSK,DPF1,DUSP1,GTF2H3,GTF2H5,IGFBP3,JAK2,KAT2B,MAPK10,MAPK9,MED1,NSD1,PARP1,PRKAG1,PRKCD,PRMT2,PSMC5,RARA,RARB,RARG,SMAD2,SMARCB1,SMARCD1,SMARCD2,SMARCE1,VEGFA
Glutaryl-CoA Degradation	1.32	0.375	-1.633	5/16 (31%)	0/16 (0%)	1/16 (6%)	10/16 (63%)	ACAT2,CDYL,EHHADH,GCDH,HSD17B4,PARK7
Isoleucine Degradation I	1.32	0.375	-2.236	6/16 (38%)	0/16 (0%)	0/16 (0%)	10/16 (63%)	ACADSB,ACAT2,BCAT2,ECHS1,EHHADH,HSD17B4
Purine Nucleotides De Novo Biosynthesis II	1.32	0.455	-2.236	5/11 (45%)	0/11 (0%)	0/11 (0%)	6/11 (55%)	ADSL,ADSS1,ATIC,IMPDH2,PAICS
Retinoic acid Mediated Apoptosis Signaling	1.31	0.217	0.277	6/60 (10%)	0/60 (0%)	7/60 (12%)	47/60 (78%)	DAP3,PARP1,PARP12,PARP16,PARP4,PARP9,RARA,RARB,RARG,TIPARP,TNFRSF10A,TNFRSF10B,TNKS2
BER pathway	1.2	0.417	NaN	5/12 (42%)	0/12 (0%)	0/12 (0%)	7/12 (58%)	APEX1,OGG1,PARP1,POLB,XRCC1
D-myo-inositol (1,4,5,6)-Tetrakisphosphate Biosynthesis	1.16	0.162	-1.279	14/142 (10%)	0/142 (0%)	9/142 (6%)	119/142 (84%)	DOT1L,DUSP1,DUSP10,DUSP16,DUSP23,FIG4,HACD2,IGBP1,IPMK,MTMR4,MTMR7,NOCT,NUDT12,NUDT2,PLPP6,PPP1R7,PPP2R5D,PPP5C,PPTC7,PRUNE1,PTPN12,SSH3,STYXL1
D-myo-inositol (3,4,5,6)-tetrakisphosphate Biosynthesis	1.16	0.162	-1.279	14/142 (10%)	0/142 (0%)	9/142 (6%)	119/142 (84%)	DOT1L,DUSP1,DUSP10,DUSP16,DUSP23,FIG4,HACD2,IGBP1,IPMK,MTMR4,MTMR7,NOCT,NUDT12,NUDT2,PLPP6,PPP1R7,PPP2R5D,PPP5C,PPTC7,PRUNE1,PTPN12,SSH3,STYXL1
NRF2-mediated Oxidative Stress Response	1.02	0.148	-1.069	17/189 (9%)	0/189 (0%)	11/189 (6%)	161/189 (85%)	BACH1,CBR1,CCT7,CLPP,CREBBP,DNAJB1,DNAJB2,DNAJB4,DNAJB9,DNAJC14,DNAJC16,DNAJC19,DNAJC3,DNAJC7,ENC1,GSTM2,GSTM4,JUNB,MAFK,MAP2K5,MAPK9,NFE2L2,NQO1,NQO2,PRKCD,RRAS2,USP14,VCP
ATM Signaling	1.02	0.175	0	11/97 (11%)	0/97 (0%)	6/97 (6%)	80/97 (82%)	BLM,BRAT1,CDKN1A,CREB3,CREB3L4,CREBBP,GADD45B,MAPK10,MAPK9,MDM4,NBN,NFKBIA,PPM1D,PPM1L,PPP2R5C,PPP2R5D,RAD50
Aldosterone Signaling in Epithelial Cells	0.979	0.152	-0.447	16/158 (10%)	0/158 (0%)	8/158 (5%)	134/158 (85%)	DNAJB1,DNAJB2,DNAJB4,DNAJB9,DNAJC14,DNAJC16,DNAJC19,DNAJC28,DNAJC3,DNAJC30,DNAJC7,DUSP1,HSP90AA1,HSP90AB1,HSPA13,HSPA1L,HSPD1,HSPH1,ITPR1,PIP4K2B,PRKCD,SACS,SGK1,SOS1
DNA Double-Strand Break Repair by Non-Homologous End Joining	0.979	0.357	NaN	5/14 (36%)	0/14 (0%)	0/14 (0%)	9/14 (64%)	NBN,PARP1,PRKDC,RAD50,XRCC1
Mevalonate Pathway I	0.979	0.357	-2.236	5/14 (36%)	0/14 (0%)	0/14 (0%)	9/14 (64%)	ACAT2,HMGCS1,MVD,MVK,PMVK
Heme Biosynthesis II	0.979	0.444	-2	4/9 (44%)	0/9 (0%)	0/9 (0%)	5/9 (56%)	ALAD,ALAS1,HMBS,UROS
Circadian Rhythm Signaling	0.917	0.242	NaN	3/33 (9%)	0/33 (0%)	5/33 (15%)	25/33 (76%)	BHLHE40,CLOCK,CREB3,CREB3L4,CREBBP,CRY1,NR1D1,PER2
Epoxysqualene Biosynthesis	0.896	1	NaN	2/2 (100%)	0/2 (0%)	0/2 (0%)	0/2 (0%)	FDFT1,SQLE
L-glutamine Biosynthesis II (tRNA-dependent)	0.896	1	NaN	2/2 (100%)	0/2 (0%)	0/2 (0%)	0/2 (0%)	GATB,QRSL1
Glutamate Biosynthesis II	0.896	1	NaN	2/2 (100%)	0/2 (0%)	0/2 (0%)	0/2 (0%)	GLUD1,GLUD2
Glutamate Degradation X	0.896	1	NaN	2/2 (100%)	0/2 (0%)	0/2 (0%)	0/2 (0%)	GLUD1,GLUD2
3-phosphoinositide Degradation	0.842	0.147	-1.279	14/156 (9%)	0/156 (0%)	9/156 (6%)	133/156 (85%)	DOT1L,DUSP1,DUSP10,DUSP16,DUSP23,FIG4,HACD2,IGBP1,MTMR4,MTMR7,NOCT,NUDT12,NUDT2,PIP4P1,PLPP6,PPP1R7,PPP2R5D,PPP5C,PPTC7,PRUNE1,PTPN12,SSH3,STYXL1
Stearate Biosynthesis I (Animals)	0.842	0.204	-1.667	8/49 (16%)	0/49 (0%)	2/49 (4%)	39/49 (80%)	ACOT7,ACSL3,DBT,GNPAT,PORCN,PPT1,PRXL2B,PTGR2,SLC27A4,THEM4
Granzyme B Signaling	0.839	0.312	-1.342	5/16 (31%)	0/16 (0%)	0/16 (0%)	11/16 (69%)	DFFA,DFFB,LMNB1,PARP1,PRKDC
D-myo-inositol-5-phosphate Metabolism	0.839	0.146	-1.279	14/157 (9%)	0/157 (0%)	9/157 (6%)	134/157 (85%)	DOT1L,DUSP1,DUSP10,DUSP16,DUSP23,FIG4,HACD2,IGBP1,MTMR4,MTMR7,NOCT,NUDT12,NUDT2,PIP4P1,PLPP6,PPP1R7,PPP2R5D,PPP5C,PPTC7,PRUNE1,PTPN12,SSH3,STYXL1
3-phosphoinositide Biosynthesis	0.839	0.145	-1.877	16/166 (10%)	0/166 (0%)	8/166 (5%)	142/166 (86%)	DOT1L,DUSP1,DUSP10,DUSP16,DUSP23,FIG4,HACD2,IGBP1,MTMR4,MTMR7,NOCT,NUDT12,NUDT2,PI4K2B,PIP4K2B,PLPP6,PPP1R7,PPP2R5D,PPP5C,PPTC7,PRUNE1,PTPN12,SSH3,STYXL1
Ceramide Biosynthesis	0.81	0.5	NaN	1/6 (17%)	0/6 (0%)	2/6 (33%)	3/6 (50%)	KDSR,SPTLC2,SPTSSA
AMPK Signaling	0.78	0.136	-0.243	16/214 (7%)	0/214 (0%)	13/214 (6%)	185/214 (86%)	ARID1A,BRD7,CCNA2,CDKN1A,CPT2,CREB3,CREB3L4,CREBBP,CRTC2,DPF1,GYS1,IRS2,KAT2B,MLYCD,PHLPP1,PHLPP2,PPM1D,PPM1E,PPM1L,PPP2R5C,PPP2R5D,PRKAG1,RAB27A,SIRT1,SLC2A1,SMARCB1,SMARCD1,SMARCD2,SMARCE1
Tryptophan Degradation III (Eukaryotic)	0.78	0.261	-1.633	5/23 (22%)	0/23 (0%)	1/23 (4%)	17/23 (74%)	ACAT2,CDYL,EHHADH,GCDH,HSD17B4,PARK7
Superpathway of Methionine Degradation	0.762	0.216	-2.828	8/37 (22%)	0/37 (0%)	0/37 (0%)	29/37 (78%)	CBS/CBSL,EEF1AKMT1,EEF1AKMT2,MTR,NSUN4,PRMT3,PRMT5,SUOX
Superpathway of Inositol Phosphate Compounds	0.719	0.136	-1.569	17/199 (9%)	0/199 (0%)	10/199 (5%)	172/199 (86%)	DOT1L,DUSP1,DUSP10,DUSP16,DUSP23,FIG4,HACD2,IGBP1,IPMK,MTMR4,MTMR7,NOCT,NUDT12,NUDT2,PI4K2B,PIP4K2B,PIP4P1,PLPP6,PPIP5K2,PPP1R7,PPP2R5D,PPP5C,PPTC7,PRUNE1,PTPN12,SSH3,STYXL1
Cysteine Biosynthesis III (mammalia)	0.719	0.25	-2.449	6/24 (25%)	0/24 (0%)	0/24 (0%)	18/24 (75%)	CBS/CBSL,EEF1AKMT1,EEF1AKMT2,NSUN4,PRMT3,PRMT5
Superpathway of Serine and Glycine Biosynthesis I	0.654	0.429	NaN	2/7 (29%)	0/7 (0%)	1/7 (14%)	4/7 (57%)	PSPH,SHMT2,UBAC2
Diphthamide Biosynthesis	0.592	0.667	NaN	2/3 (67%)	0/3 (0%)	0/3 (0%)	1/3 (33%)	DPH5,DPH6
Urate Biosynthesis/Inosine 5'-phosphate Degradation	0.592	0.308	0	2/13 (15%)	0/13 (0%)	2/13 (15%)	9/13 (69%)	ACP3,IMPDH2,NT5M,PNP
L-serine Degradation	0.592	0.667	NaN	2/3 (67%)	0/3 (0%)	0/3 (0%)	1/3 (33%)	SDSL,SRR
p53 Signaling	0.59	0.153	1.508	3/98 (3%)	0/98 (0%)	12/98 (12%)	83/98 (85%)	CASP6,CDKN1A,GADD45B,KAT2B,MDM4,MED1,PERP,PRKDC,RRM2B,SIRT1,STAG1,TIGAR,TNFRSF10A,TNFRSF10B,TP53INP1
Phagosome Maturation	0.59	0.139	NaN	9/151 (6%)	0/151 (0%)	12/151 (8%)	130/151 (86%)	ATP6V0B,ATP6V0C,ATP6V1A,ATP6V1B2,ATP6V1C1,ATP6V1D,ATP6V1E2,ATP6V1H,LAMP1,M6PR,NAPA,NAPG,NSF,STX16,TUBE1,VPS11,VPS33A,VPS33B,VPS37C,VPS39,VTI1A
Aryl Hydrocarbon Receptor Signaling	0.575	0.14	0.535	9/143 (6%)	0/143 (0%)	11/143 (8%)	123/143 (86%)	ALDH1B1,CCNA2,CDKN1A,CDKN1B,CYP1A1,GSTM2,GSTM4,HSP90AA1,HSP90AB1,MED1,NCOA3,NCOA7,NFE2L2,NFIB,NQO1,NQO2,PTGES3,RARA,RARB,RARG
Cell Cycle: G2/M DNA Damage Checkpoint Regulation	0.575	0.184	1.134	3/49 (6%)	0/49 (0%)	6/49 (12%)	40/49 (82%)	CDKN1A,CKS1B,CKS2,KAT2B,MDM4,PKMYT1,PPM1D,PRKDC,SKP2
Pancreatic Adenocarcinoma Signaling	0.541	0.147	0.302	6/109 (6%)	0/109 (0%)	10/109 (9%)	93/109 (85%)	CDKN1A,CDKN1B,E2F3,ELK1,JAK2,MAPK10,MAPK9,NAPEPLD,PA2G4,PLD1,RALBP1,SMAD2,STAT3,TGFBR1,VEGFA,VEGFC
Acyl-CoA Hydrolysis	0.541	0.286	-1	3/14 (21%)	0/14 (0%)	1/14 (7%)	10/14 (71%)	ACOT7,GNPAT,PPT1,THEM4
Colanic Acid Building Blocks Biosynthesis	0.541	0.286	-2	4/14 (29%)	0/14 (0%)	0/14 (0%)	10/14 (71%)	GALK1,GMDS,GMPPA,MPI
p38 MAPK Signaling	0.541	0.144	-0.277	8/118 (7%)	0/118 (0%)	9/118 (8%)	101/118 (86%)	CREB3,CREB3L4,CREBBP,DAXX,DUSP1,DUSP10,ELK1,IL18,IL1RAP,IRAK4,MAPKAPK3,MAPT,RPS6KA3,RPS6KA4,RPS6KA5,TGFBR1,TRADD
SAPK/JNK Signaling	0.504	0.147	-1.941	9/102 (9%)	0/102 (0%)	6/102 (6%)	87/102 (85%)	CRKL,DAXX,DUSP10,ELK1,MAP3K11,MAP4K2,MAP4K4,MAPK10,MAPK8IP2,MAPK8IP3,MAPK9,RAC3,RRAS2,SOS1,TRADD
Sumoylation Pathway	0.479	0.146	-1.897	9/103 (9%)	0/103 (0%)	6/103 (6%)	88/103 (85%)	CREBBP,DAXX,DNMT3A,ISG20,MAPK10,MAPK9,NFKBIA,NR3C1,RAC3,RAN,RHOT1,RND3,SENP6,SIRT1,SLC19A1
Tight Junction Signaling	0.467	0.131	NaN	12/168 (7%)	0/168 (0%)	10/168 (6%)	146/168 (87%)	CLDN1,CLDN15,CNKSR3,CPSF3,CRB3,CSTF3,EPB41,F11R,LLGL1,MYL6,NAPA,NAPG,NSF,PPM1L,PPP2R5C,PPP2R5D,PRKAG1,RAB13,STX16,TGFBR1,VAPA,VTI1A
Reelin Signaling in Neurons	0.467	0.139	-0.5	11/122 (9%)	0/122 (0%)	6/122 (5%)	105/122 (86%)	CDK5,CRKL,ITGA3,LIMK1,LRP8,MAP1B,MAP2K5,MAP3K11,MAPK10,MAPK8IP2,MAPK8IP3,MAPK9,MAPT,PAFAH1B3,PDK2,WASF1,WASL
Telomere Extension by Telomerase	0.467	0.267	NaN	3/15 (20%)	0/15 (0%)	1/15 (7%)	11/15 (73%)	NBN,RAD50,TERF1,TNKS2
Phosphatidylethanolamine Biosynthesis II	0.466	0.333	NaN	2/9 (22%)	0/9 (0%)	1/9 (11%)	6/9 (67%)	ETNK1,PCYT2,PIGF
Methionine Degradation I (to Homocysteine)	0.466	0.227	-2.236	5/22 (23%)	0/22 (0%)	0/22 (0%)	17/22 (77%)	EEF1AKMT1,EEF1AKMT2,NSUN4,PRMT3,PRMT5
Proline Biosynthesis I	0.452	0.5	NaN	2/4 (50%)	0/4 (0%)	0/4 (0%)	2/4 (50%)	PYCR1,PYCR3
Phenylalanine Degradation I (Aerobic)	0.452	0.5	NaN	2/4 (50%)	0/4 (0%)	0/4 (0%)	2/4 (50%)	PCBD1,QDPR
BEX2 Signaling Pathway	0.452	0.152	0	5/79 (6%)	0/79 (0%)	7/79 (9%)	67/79 (85%)	CDKN1A,MAPK10,MAPK9,NFKBIA,PPM1L,PPP2R5C,PPP2R5D,SMARCB1,STAT3,SWAP70,VEGFA,VEGFC
Mismatch Repair in Eukaryotes	0.417	0.25	NaN	4/16 (25%)	0/16 (0%)	0/16 (0%)	12/16 (75%)	MSH2,MSH6,PMS2,SLC19A1
Glycine Betaine Degradation	0.378	0.3	NaN	3/10 (30%)	0/10 (0%)	0/10 (0%)	7/10 (70%)	SDSL,SHMT2,SRR
Iron homeostasis signaling pathway	0.361	0.131	NaN	6/137 (4%)	0/137 (0%)	12/137 (9%)	119/137 (87%)	ATP6V0B,ATP6V0C,ATP6V1A,ATP6V1B2,ATP6V1C1,ATP6V1D,ATP6V1E2,ATP6V1H,FXN,GDF15,HMOX2,JAK2,MCOLN1,NFS1,SKP2,SLC39A14,SMAD2,STAT3
Spliceosomal Cycle	0.353	0.167	-2.121	7/48 (15%)	0/48 (0%)	1/48 (2%)	40/48 (83%)	CWC15,CWC25,DDX46,PRPF40B,RBM8A,SF3A3,U2AF1/U2AF1L5,U2AF2
Fatty Acid Œ≤-oxidation I	0.349	0.188	-1.633	5/32 (16%)	0/32 (0%)	1/32 (3%)	26/32 (81%)	ACSL3,ECHS1,EHHADH,HSD17B4,SCP2,SLC27A4
Senescence Pathway	0.333	0.116	-0.557	15/275 (5%)	0/275 (0%)	17/275 (6%)	243/275 (88%)	ANAPC1,ANAPC4,ASXL2,ATF3,CAPN8,CDC16,CDKN1A,CDKN1B,CHP1,CREBBP,DLAT,E2F3,ELF1,GADD45B,KAT2B,MAP2K5,MAPK6,MAPKAPK3,NBN,NFAT5,PARP1,PDK2,PPM1L,PPP2R5C,PPP2R5D,RAD50,RPS6KA4,RPS6KA5,RRAS2,SIRT1,SMAD2,TGFBR1
Role of JAK family kinases in IL-6-type Cytokine Signaling	0.332	0.2	NaN	3/25 (12%)	0/25 (0%)	2/25 (8%)	20/25 (80%)	JAK2,MAPK10,MAPK9,OSMR,STAT3
Proline Biosynthesis II (from Arginine)	0.332	0.4	NaN	2/5 (40%)	0/5 (0%)	0/5 (0%)	3/5 (60%)	PYCR1,PYCR3
Pyridoxal 5'-phosphate Salvage Pathway	0.332	0.152	-2.53	9/66 (14%)	0/66 (0%)	1/66 (2%)	56/66 (85%)	CDK5,CDK8,EIF2AK2,LIMK1,MAPK6,MAPK9,NEK2,PRKCD,PRKX,SGK1
Serine Biosynthesis	0.332	0.4	NaN	1/5 (20%)	0/5 (0%)	1/5 (20%)	3/5 (60%)	PSPH,UBAC2
Lysine Degradation II	0.332	0.4	NaN	2/5 (40%)	0/5 (0%)	0/5 (0%)	3/5 (60%)	AADAT,AASDH
Purine Nucleotides Degradation II (Aerobic)	0.332	0.222	0	2/18 (11%)	0/18 (0%)	2/18 (11%)	14/18 (78%)	ACP3,IMPDH2,NT5M,PNP
Lysine Degradation V	0.332	0.4	NaN	2/5 (40%)	0/5 (0%)	0/5 (0%)	3/5 (60%)	AADAT,AASDH
HIPPO signaling	0.332	0.141	0.707	5/85 (6%)	0/85 (0%)	7/85 (8%)	73/85 (86%)	CD44,LATS2,LLGL1,PPM1L,PPP1R7,PPP2R5C,PPP2R5D,RASSF1,SKP2,SMAD2,TEAD1,YAP1
Ephrin Receptor Signaling	0.332	0.122	0	9/189 (5%)	0/189 (0%)	14/189 (7%)	166/189 (88%)	CREB3,CREB3L4,CREBBP,CRKL,EFNA1,EFNB2,EPHA2,EPHA4,GNAZ,GNG12,ITGA3,JAK2,LIMK1,MAP4K4,PXN,RAC3,RRAS2,SDCBP,SOS1,STAT3,VEGFA,VEGFC,WASL
Estrogen-mediated S-phase Entry	0.305	0.192	-1.342	2/26 (8%)	0/26 (0%)	3/26 (12%)	21/26 (81%)	CCNA2,CDKN1A,CDKN1B,E2F3,SKP2
Neuregulin Signaling	0.298	0.133	0	6/105 (6%)	0/105 (0%)	8/105 (8%)	91/105 (87%)	ADAM17,CDK5,CDKN1B,CRKL,ELK1,ERRFI1,GRB7,HSP90AA1,HSP90AB1,ITGA3,PRKCD,RNF41,RRAS2,SOS1
Role of PKR in Interferon Induction and Antiviral Response	0.294	0.127	0.832	9/118 (8%)	0/118 (0%)	6/118 (5%)	103/118 (87%)	ATF3,DNAJC3,EIF2AK2,ELP1,HSP90AA1,HSP90AB1,HSPA1L,IFNGR1,IL18,MAPK10,MAPK9,NFKBIA,PYCARD,STAT3,TARBP2
Induction of Apoptosis by HIV1	0.294	0.148	-2.828	8/61 (13%)	0/61 (0%)	1/61 (2%)	52/61 (85%)	DAXX,DFFA,DFFB,ELP1,MAPK10,MAPK9,NFKBIA,SLC25A10,TRADD
Growth Hormone Signaling	0.294	0.141	0	3/71 (4%)	0/71 (0%)	7/71 (10%)	61/71 (86%)	ELK1,IGFBP3,JAK2,PRKCD,RPS6KA3,RPS6KA4,RPS6KA5,SOCS4,SOCS5,STAT3
Granzyme A Signaling	0.294	0.211	NaN	1/19 (5%)	0/19 (0%)	3/19 (16%)	15/19 (79%)	APEX1,CREBBP,H1-0,HMGB2
Arginine Biosynthesis IV	0.294	0.333	NaN	2/6 (33%)	0/6 (0%)	0/6 (0%)	4/6 (67%)	GLUD1,GLUD2
Thio-molybdenum Cofactor Biosynthesis	0.294	1	NaN	1/1 (100%)	0/1 (0%)	0/1 (0%)	0/1 (0%)	MOCOS
tRNA Splicing	0.294	0.163	-1.89	6/43 (14%)	0/43 (0%)	1/43 (2%)	36/43 (84%)	APEX1,MPPE1,NAPEPLD,PDE12,PDE6D,TDP2,TSEN2
Arginine Degradation VI (Arginase 2 Pathway)	0.294	0.333	NaN	2/6 (33%)	0/6 (0%)	0/6 (0%)	4/6 (67%)	PYCR1,PYCR3
Acetyl-CoA Biosynthesis III (from Citrate)	0.294	1	NaN	1/1 (100%)	0/1 (0%)	0/1 (0%)	0/1 (0%)	ACLY
Salvage Pathways of Pyrimidine Ribonucleotides	0.294	0.133	-2.496	11/98 (11%)	0/98 (0%)	2/98 (2%)	85/98 (87%)	CDK5,CDK8,EIF2AK2,LIMK1,MAPK6,MAPK9,NEK2,PRKCD,PRKX,PYCR3,SGK1,UCK1,UPP1
Xanthine and Xanthosine Salvage	0.294	1	NaN	0/1 (0%)	0/1 (0%)	1/1 (100%)	0/1 (0%)	PNP
Guanosine Nucleotides Degradation III	0.294	0.25	NaN	1/12 (8%)	0/12 (0%)	2/12 (17%)	9/12 (75%)	ACP3,NT5M,PNP
Sorbitol Degradation I	0.294	1	NaN	1/1 (100%)	0/1 (0%)	0/1 (0%)	0/1 (0%)	SORD
Sulfite Oxidation IV	0.294	1	NaN	1/1 (100%)	0/1 (0%)	0/1 (0%)	0/1 (0%)	SUOX
GDP-mannose Biosynthesis	0.294	0.333	NaN	2/6 (33%)	0/6 (0%)	0/6 (0%)	4/6 (67%)	GMPPA,MPI
D-mannose Degradation	0.294	1	NaN	1/1 (100%)	0/1 (0%)	0/1 (0%)	0/1 (0%)	MPI
Alanine Biosynthesis III	0.294	1	NaN	1/1 (100%)	0/1 (0%)	0/1 (0%)	0/1 (0%)	NFS1
UVA-Induced MAPK Signaling	0.294	0.133	1	8/98 (8%)	0/98 (0%)	5/98 (5%)	85/98 (87%)	MAPK10,MAPK9,PARP1,PARP12,PARP16,PARP4,PARP9,RPS6KA3,RPS6KA4,RPS6KA5,RRAS2,TIPARP,TNKS2
Autophagy	0.294	0.148	NaN	4/61 (7%)	0/61 (0%)	5/61 (8%)	52/61 (85%)	ATG12,ATG4C,ATG4D,LAMP1,MAP1LC3B,VPS11,VPS33A,VPS33B,VPS39
Cyclins and Cell Cycle Regulation	0.281	0.136	0	7/81 (9%)	0/81 (0%)	4/81 (5%)	70/81 (86%)	CCNA2,CDKN1A,CDKN1B,CDKN2C,E2F3,HDAC11,PA2G4,PPM1L,PPP2R5C,PPP2R5D,SKP2
Prostate Cancer Signaling	0.27	0.132	NaN	7/91 (8%)	0/91 (0%)	5/91 (5%)	79/91 (87%)	CDKN1A,CDKN1B,CREB3,CREB3L4,CREBBP,HSP90AA1,HSP90AB1,NFKBIA,PA2G4,RRAS2,SOS1,SRD5A1
NAD Phosphorylation and Dephosphorylation	0.27	0.231	NaN	1/13 (8%)	0/13 (0%)	2/13 (15%)	10/13 (77%)	ACP3,NADK,NADK2
Kinetochore Metaphase Signaling Pathway	0.26	0.129	0.832	10/101 (10%)	0/101 (0%)	3/101 (3%)	88/101 (87%)	ANAPC1,ANAPC4,CDC16,MAD2L2,MIS12,NEK2,PPP1R7,PPP2R5C,PPP2R5D,SKA2,SPDL1,STAG1,ZW10
PFKFB4 Signaling Pathway	0.258	0.152	-0.378	4/46 (9%)	0/46 (0%)	3/46 (7%)	39/46 (85%)	CREB3,CREB3L4,CREBBP,MAP2K5,NCOA3,PRKAG1,RPS6KA5
Unfolded protein response	0.227	0.143	-0.447	4/56 (7%)	0/56 (0%)	4/56 (7%)	48/56 (86%)	DNAJB9,DNAJC3,HSPA1L,HSPH1,NFE2L2,PPP1R15A,UBXN4,VCP
Inhibition of ARE-Mediated mRNA Degradation Pathway	0.227	0.123	0.775	11/122 (9%)	0/122 (0%)	4/122 (3%)	107/122 (88%)	AGO1,CNOT11,CNOT3,CNOT6,CNOT8,DCP1A,DCP2,DIS3L,EXOSC8,MAPK6,PARN,PPM1L,PPP2R5C,PPP2R5D,PRKAG1
NER Pathway	0.226	0.126	-2.887	12/103 (12%)	0/103 (0%)	1/103 (1%)	90/103 (87%)	CHAF1B,ERCC5,ERCC8,GTF2H3,GTF2H5,POLD4,POLK,POLR2I,PRIM2,RNF111,SLC19A1,TCEA1,XRCC1
CNTF Signaling	0.224	0.14	0.707	3/57 (5%)	0/57 (0%)	5/57 (9%)	49/57 (86%)	JAK2,LIFR,RPS6KA3,RPS6KA4,RPS6KA5,RRAS2,SOS1,STAT3
Mitotic Roles of Polo-Like Kinase	0.224	0.136	NaN	7/66 (11%)	0/66 (0%)	2/66 (3%)	57/66 (86%)	ANAPC1,ANAPC4,CDC16,HSP90AA1,HSP90AB1,PKMYT1,PPM1L,PPP2R5C,PPP2R5D
Role of CHK Proteins in Cell Cycle Checkpoint Control	0.224	0.14	-1.134	5/57 (9%)	0/57 (0%)	3/57 (5%)	49/57 (86%)	CDKN1A,E2F3,NBN,PPM1L,PPP2R5C,PPP2R5D,RAD50,SLC19A1
Antiproliferative Role of TOB in T Cell Signaling	0.224	0.154	2.449	3/39 (8%)	0/39 (0%)	3/39 (8%)	33/39 (85%)	CCNA2,CDKN1B,PABPC4,SKP2,SMAD2,TGFBR1
DNA Double-Strand Break Repair by Homologous Recombination	0.224	0.214	NaN	3/14 (21%)	0/14 (0%)	0/14 (0%)	11/14 (79%)	NBN,RAD50,RAD52
CDP-diacylglycerol Biosynthesis I	0.224	0.182	-1	3/22 (14%)	0/22 (0%)	1/22 (5%)	18/22 (82%)	AGPAT3,CDS1,GPAM,TAMM41
Acetyl-CoA Biosynthesis I (Pyruvate Dehydrogenase Complex)	0.224	0.286	NaN	2/7 (29%)	0/7 (0%)	0/7 (0%)	5/7 (71%)	DBT,DLAT
EIF2 Signaling	0.223	0.112	-1.807	19/224 (8%)	0/224 (0%)	6/224 (3%)	199/224 (89%)	AGO1,ATF3,EIF1,EIF2AK1,EIF2AK2,EIF2B3,EIF2B5,EIF2S2,EIF3E,EIF3F,EIF3L,EIF3M,EIF5,PPP1R15A,RPL10A,RPL14,RPL19,RPL26L1,RPL7,RPL9,RPS4X,RRAS2,SOS1,VEGFA,WARS1
B Cell Activating Factor Signaling	0.201	0.146	-0.447	3/41 (7%)	0/41 (0%)	3/41 (7%)	35/41 (85%)	ELK1,ELP1,MAPK10,MAPK9,NFAT5,NFKBIA
Oncostatin M Signaling	0.201	0.14	0.816	2/43 (5%)	0/43 (0%)	4/43 (9%)	37/43 (86%)	ELK1,JAK2,OSMR,RRAS2,SOS1,STAT3
Mechanisms of Viral Exit from Host Cells	0.201	0.146	NaN	4/41 (10%)	0/41 (0%)	2/41 (5%)	35/41 (85%)	CHMP6,LMNB1,PRKCD,SH3GL1,SNF8,VPS37C
CDK5 Signaling	0.201	0.12	0.577	9/108 (8%)	0/108 (0%)	4/108 (4%)	95/108 (88%)	CDK5,EGR1,ITGA3,MAPK10,MAPK6,MAPK9,MAPT,PPM1L,PPP1R7,PPP2R5C,PPP2R5D,PRKAG1,RRAS2
FLT3 Signaling in Hematopoietic Progenitor Cells	0.201	0.125	0.632	4/80 (5%)	0/80 (0%)	6/80 (8%)	70/80 (88%)	CREB3,CREB3L4,CREBBP,ELK1,RPS6KA3,RPS6KA4,RPS6KA5,RRAS2,SOS1,STAT3
Cholecystokinin/Gastrin-mediated Signaling	0.201	0.118	-0.277	8/119 (7%)	0/119 (0%)	6/119 (5%)	105/119 (88%)	ELK1,EPHA4,IL18,ITPR1,MAP2K5,MAPK10,MAPK9,PRKCD,PXN,RAC3,RHOT1,RND3,RRAS2,SOS1
Prolactin Signaling	0.201	0.123	-1.134	4/81 (5%)	0/81 (0%)	6/81 (7%)	71/81 (88%)	CREBBP,JAK2,NMI,NR3C1,PRKCD,RRAS2,SOCS4,SOCS5,SOS1,STAT3
April Mediated Signaling	0.201	0.15	-0.447	3/40 (8%)	0/40 (0%)	3/40 (8%)	34/40 (85%)	ELK1,ELP1,MAPK10,MAPK9,NFAT5,NFKBIA
Protein Kinase A Signaling	0.201	0.103	-0.507	24/399 (6%)	0/399 (0%)	17/399 (4%)	358/399 (90%)	AKAP12,AKAP5,ANAPC1,ANAPC4,APEX1,CDC16,CHP1,CREB3,CREB3L4,CREBBP,DUSP1,DUSP10,DUSP16,DUSP18,DUSP3,ELK1,GNG12,GYS1,H1-0,ITPR1,MPPE1,MYL6,NAPEPLD,NFAT5,NFKBIA,PDE12,PDE6D,PHKA2,PHKB,PHKG2,PPP1R7,PRKAG1,PRKCD,PTP4A1,PTPN12,PTPN18,PTPN3,PTPN4,PXN,TDP2,TGFBR1
Regulation of IL-2 Expression in Activated and Anergic T Lymphocytes	0.201	0.122	NaN	5/90 (6%)	0/90 (0%)	6/90 (7%)	79/90 (88%)	CHP1,ELK1,ELP1,MAPK10,MAPK9,NFAT5,NFKBIA,RRAS2,SMAD2,SOS1,TGFBR1
Tumoricidal Function of Hepatic Natural Killer Cells	0.201	0.167	NaN	3/24 (13%)	0/24 (0%)	1/24 (4%)	20/24 (83%)	CASP6,DFFA,DFFB,M6PR
Role of IL-17F in Allergic Inflammatory Airway Diseases	0.201	0.143	0	3/42 (7%)	0/42 (0%)	3/42 (7%)	36/42 (86%)	CREB3,CREB3L4,CREBBP,RPS6KA3,RPS6KA4,RPS6KA5
Role of JAK1, JAK2 and TYK2 in Interferon Signaling	0.201	0.167	NaN	1/24 (4%)	0/24 (0%)	3/24 (13%)	20/24 (83%)	CGA,IFNGR1,JAK2,STAT3
Telomerase Signaling	0.201	0.121	0	8/107 (7%)	0/107 (0%)	5/107 (5%)	94/107 (88%)	CDKN1A,ELF1,HDAC11,HSP90AA1,HSP90AB1,PPM1L,PPP2R5C,PPP2R5D,PTGES3,RRAS2,SOS1,TERF1,TPP1
Dolichol and Dolichyl Phosphate Biosynthesis	0.201	0.5	NaN	1/2 (50%)	0/2 (0%)	0/2 (0%)	1/2 (50%)	DOLK
Guanine and Guanosine Salvage I	0.201	0.5	NaN	0/2 (0%)	0/2 (0%)	1/2 (50%)	1/2 (50%)	PNP
Spermine Biosynthesis	0.201	0.5	NaN	0/2 (0%)	0/2 (0%)	1/2 (50%)	1/2 (50%)	AMD1
All-trans-decaprenyl Diphosphate Biosynthesis	0.201	0.5	NaN	1/2 (50%)	0/2 (0%)	0/2 (0%)	1/2 (50%)	PDSS1
Phosphatidylglycerol Biosynthesis II (Non-plastidic)	0.201	0.167	-1	3/24 (13%)	0/24 (0%)	1/24 (4%)	20/24 (83%)	AGPAT3,CDS1,GPAM,TAMM41
Inositol Pyrophosphates Biosynthesis	0.201	0.25	NaN	1/8 (13%)	0/8 (0%)	1/8 (13%)	6/8 (75%)	IPMK,PPIP5K2
Flavin Biosynthesis IV (Mammalian)	0.201	0.5	NaN	1/2 (50%)	0/2 (0%)	0/2 (0%)	1/2 (50%)	FLAD1
Palmitate Biosynthesis I (Animals)	0.201	0.5	NaN	1/2 (50%)	0/2 (0%)	0/2 (0%)	1/2 (50%)	OXSM
GDP-L-fucose Biosynthesis II (from L-fucose)	0.201	0.5	NaN	1/2 (50%)	0/2 (0%)	0/2 (0%)	1/2 (50%)	FPGT
Spermidine Biosynthesis I	0.201	0.5	NaN	0/2 (0%)	0/2 (0%)	1/2 (50%)	1/2 (50%)	AMD1
Sulfate Activation for Sulfonation	0.201	0.5	NaN	1/2 (50%)	0/2 (0%)	0/2 (0%)	1/2 (50%)	PAPSS1
Pyrimidine Ribonucleotides Interconversion	0.201	0.143	-0.816	4/42 (10%)	0/42 (0%)	2/42 (5%)	36/42 (86%)	BLM,CTPS2,DDX3X,ENTPD6,RECQL,SMARCAL1
Fatty Acid Biosynthesis Initiation II	0.201	0.5	NaN	1/2 (50%)	0/2 (0%)	0/2 (0%)	1/2 (50%)	OXSM
Cysteine Biosynthesis/Homocysteine Degradation	0.201	0.5	NaN	1/2 (50%)	0/2 (0%)	0/2 (0%)	1/2 (50%)	CBS/CBSL
Adenosine Nucleotides Degradation II	0.201	0.2	NaN	1/15 (7%)	0/15 (0%)	2/15 (13%)	12/15 (80%)	ACP3,NT5M,PNP
Adenine and Adenosine Salvage I	0.201	0.5	NaN	0/2 (0%)	0/2 (0%)	1/2 (50%)	1/2 (50%)	PNP
GDP-L-fucose Biosynthesis I (from GDP-D-mannose)	0.201	0.5	NaN	1/2 (50%)	0/2 (0%)	0/2 (0%)	1/2 (50%)	GMDS
Formaldehyde Oxidation II (Glutathione-dependent)	0.201	0.5	NaN	1/2 (50%)	0/2 (0%)	0/2 (0%)	1/2 (50%)	ADH5
Glycine Biosynthesis I	0.201	0.5	NaN	1/2 (50%)	0/2 (0%)	0/2 (0%)	1/2 (50%)	SHMT2
Glutamine Degradation I	0.201	0.5	NaN	0/2 (0%)	0/2 (0%)	1/2 (50%)	1/2 (50%)	GLS
Vitamin-C Transport	0.201	0.167	NaN	2/24 (8%)	0/24 (0%)	2/24 (8%)	20/24 (83%)	LRRC8D,SLC2A1,STOM,TXNRD3
ERK/MAPK Signaling	0.201	0.109	0.655	11/202 (5%)	0/202 (0%)	11/202 (5%)	180/202 (89%)	CREB3,CREB3L4,CREBBP,CRKL,DUSP1,ELF1,ELK1,ITGA3,LAMTOR3,PPM1L,PPP1R7,PPP2R5C,PPP2R5D,PRKAG1,PRKCD,PXN,RAC3,RPS6KA4,RPS6KA5,RRAS2,SOS1,STAT3
BAG2 Signaling Pathway	0.201	0.14	-0.816	5/43 (12%)	0/43 (0%)	1/43 (2%)	37/43 (86%)	ATXN3,CDKN1A,HSP90AA1,HSPA1L,MAPT,SIRT3
Insulin Secretion Signaling Pathway	0.201	0.107	-0.6	15/244 (6%)	0/244 (0%)	11/244 (5%)	218/244 (89%)	AGO1,CREB3,CREB3L4,CREBBP,CRTC2,DLAT,EIF1,EIF2B3,EIF2B5,EIF2S2,ITPR1,JAK2,KCNJ8,NAPA,NAPG,NSF,PRKAG1,PRKCD,RPS6KA5,SEC61A1,SLC2A1,SPCS2,SRP72,STAT3,STX16,VTI1A
Role of JAK2 in Hormone-like Cytokine Signaling	0.2	0.147	NaN	1/34 (3%)	0/34 (0%)	4/34 (12%)	29/34 (85%)	IRS2,JAK2,SOCS4,SOCS5,STAT3
ERK5 Signaling	0.194	0.125	0.333	4/72 (6%)	0/72 (0%)	5/72 (7%)	63/72 (88%)	CREB3,CREB3L4,CREBBP,MAP2K5,RPS6KA3,RPS6KA4,RPS6KA5,RRAS2,SGK1
Pyrimidine Ribonucleotides De Novo Biosynthesis	0.188	0.136	-0.816	4/44 (9%)	0/44 (0%)	2/44 (5%)	38/44 (86%)	BLM,CTPS2,DDX3X,ENTPD6,RECQL,SMARCAL1
Sucrose Degradation V (Mammalian)	0.188	0.222	NaN	2/9 (22%)	0/9 (0%)	0/9 (0%)	7/9 (78%)	KHK,TKFC
Mitochondrial L-carnitine Shuttle Pathway	0.188	0.176	NaN	2/17 (12%)	0/17 (0%)	1/17 (6%)	14/17 (82%)	ACSL3,CPT2,SLC27A4
Triacylglycerol Biosynthesis	0.188	0.136	-1.633	5/44 (11%)	0/44 (0%)	1/44 (2%)	38/44 (86%)	AGPAT3,DBT,DGAT2,GPAM,LPIN2,PORCN
Folate Transformations I	0.188	0.222	NaN	2/9 (22%)	0/9 (0%)	0/9 (0%)	7/9 (78%)	MTR,SHMT2
Nucleotide Excision Repair Pathway	0.182	0.143	NaN	5/35 (14%)	0/35 (0%)	0/35 (0%)	30/35 (86%)	ERCC5,ERCC8,GTF2H3,GTF2H5,POLR2I
Adipogenesis pathway	0.171	0.112	NaN	7/134 (5%)	0/134 (0%)	8/134 (6%)	119/134 (89%)	CDK5,CLOCK,GTF2H3,GTF2H5,HDAC11,KAT2A,KAT2B,KAT6A,KLF5,NOCT,PAXIP1,PER2,SAP18,SIRT1,TXNIP
NGF Signaling	0.167	0.114	-0.832	8/114 (7%)	0/114 (0%)	5/114 (4%)	101/114 (89%)	CREB3,CREB3L4,CREBBP,ELK1,MAP3K11,MAPK10,MAPK9,PRKCD,RPS6KA3,RPS6KA4,RPS6KA5,RRAS2,SOS1
PPAR Signaling	0.148	0.114	0.905	5/105 (5%)	0/105 (0%)	7/105 (7%)	93/105 (89%)	CITED2,CREBBP,ELP1,HSP90AA1,HSP90AB1,IL18,IL1RAP,MAP4K4,MED1,NFKBIA,RRAS2,SOS1
Xenobiotic Metabolism AHR Signaling Pathway	0.148	0.118	0	8/85 (9%)	0/85 (0%)	2/85 (2%)	75/85 (88%)	ALDH1B1,CREBBP,CYP1A1,GSTM2,GSTM4,HSP90AA1,HSP90AB1,NQO1,NQO2,PTGES3
Cell Cycle Regulation by BTG Family Proteins	0.131	0.135	NaN	2/37 (5%)	0/37 (0%)	3/37 (8%)	32/37 (86%)	E2F3,NOCT,PPM1L,PPP2R5C,PPP2R5D
mTOR Signaling	0.131	0.105	0.832	14/210 (7%)	0/210 (0%)	8/210 (4%)	188/210 (90%)	ARHGAP8/PRR5-ARHGAP8,EIF3E,EIF3F,EIF3L,EIF3M,NAPEPLD,PLD1,PPM1L,PPP2R5C,PPP2R5D,PRKAG1,PRKCD,RAC3,RHOT1,RND3,RPS4X,RPS6KA3,RPS6KA4,RPS6KA5,RRAS2,VEGFA,VEGFC
GDNF Family Ligand-Receptor Interactions	0.131	0.118	-0.378	5/76 (7%)	0/76 (0%)	4/76 (5%)	67/76 (88%)	FRS2,GFRA2,IRS2,ITPR1,MAPK10,MAPK9,RET,RRAS2,SOS1
VDR/RXR Activation	0.115	0.115	NaN	2/78 (3%)	0/78 (0%)	7/78 (9%)	69/78 (88%)	CDKN1A,CDKN1B,HES1,IGFBP3,KLF4,MED1,NCOA3,PRKCD,PSMC5
1,25-dihydroxyvitamin D3 Biosynthesis	0.115	0.333	NaN	1/3 (33%)	0/3 (0%)	0/3 (0%)	2/3 (67%)	CYP2R1
Tetrahydrobiopterin Biosynthesis I	0.115	0.333	NaN	1/3 (33%)	0/3 (0%)	0/3 (0%)	2/3 (67%)	SPR
Methionine Salvage II (Mammalian)	0.115	0.333	NaN	1/3 (33%)	0/3 (0%)	0/3 (0%)	2/3 (67%)	MTR
Geranylgeranyldiphosphate Biosynthesis	0.115	0.333	NaN	1/3 (33%)	0/3 (0%)	0/3 (0%)	2/3 (67%)	FNTB
Biotin-carboxyl Carrier Protein Assembly	0.115	0.333	NaN	1/3 (33%)	0/3 (0%)	0/3 (0%)	2/3 (67%)	HLCS
1D-myo-inositol Hexakisphosphate Biosynthesis V (from Ins(1,3,4)P3)	0.115	0.333	NaN	0/3 (0%)	0/3 (0%)	1/3 (33%)	2/3 (67%)	IPMK
Tetrahydrobiopterin Biosynthesis II	0.115	0.333	NaN	1/3 (33%)	0/3 (0%)	0/3 (0%)	2/3 (67%)	SPR
Tyrosine Biosynthesis IV	0.115	0.333	NaN	1/3 (33%)	0/3 (0%)	0/3 (0%)	2/3 (67%)	PCBD1
Cell Cycle: G1/S Checkpoint Regulation	0.115	0.119	0	5/67 (7%)	0/67 (0%)	3/67 (4%)	59/67 (88%)	CDKN1A,CDKN1B,CDKN2C,E2F3,HDAC11,PA2G4,PAK1IP1,SKP2
HGF Signaling	0.104	0.108	-0.577	6/120 (5%)	0/120 (0%)	7/120 (6%)	107/120 (89%)	CDKN1A,CRKL,ELF1,ELK1,ITGA3,MAP3K11,MAPK10,MAPK9,PRKCD,PXN,RRAS2,SOS1,STAT3
Ketogenesis	0.104	0.182	NaN	2/11 (18%)	0/11 (0%)	0/11 (0%)	9/11 (82%)	ACAT2,HMGCS1
Huntington's Disease Signaling	0.098	0.101	1	16/237 (7%)	0/237 (0%)	8/237 (3%)	213/237 (90%)	CAPN8,CASP6,CDK5,CLTA,CREB3,CREB3L4,CREBBP,DNAJB1,GLS,GNG12,HDAC11,HIP1,HSPA1L,ITPR1,MAPK9,NAPA,NAPG,NSF,POLR2I,PRKCD,SGK1,SOS1,STX16,VTI1A
Apoptosis Signaling	0.0958	0.11	0.333	6/100 (6%)	0/100 (0%)	5/100 (5%)	89/100 (89%)	BIRC6,CAPN8,CASP6,DFFA,DFFB,ELP1,LMNA,MAP4K4,NFKBIA,PARP1,RRAS2
IL-15 Production	0.0947	0.107	-0.277	7/121 (6%)	0/121 (0%)	6/121 (5%)	108/121 (89%)	CLK1,CLK4,CSK,EPHA2,EPHA4,JAK2,LMTK2,MAP2K5,MAP3K11,MERTK,RET,TEC,TWF1
Semaphorin Signaling in Neurons	0.0804	0.117	NaN	5/60 (8%)	0/60 (0%)	2/60 (3%)	53/60 (88%)	ARHGAP1,CDK5,LIMK1,NRP1,RAC3,RHOT1,RND3
Cleavage and Polyadenylation of Pre-mRNA	0.0605	0.167	NaN	2/12 (17%)	0/12 (0%)	0/12 (0%)	10/12 (83%)	CPSF3,CSTF3
Acetone Degradation I (to Methylglyoxal)	0.06	0.129	NaN	3/31 (10%)	0/31 (0%)	1/31 (3%)	27/31 (87%)	CYP1A1,CYP51A1,PRXL2B,PTGR2
4-1BB Signaling in T Lymphocytes	0.0531	0.125	NaN	3/32 (9%)	0/32 (0%)	1/32 (3%)	28/32 (88%)	ELP1,MAPK10,MAPK9,NFKBIA
Polyamine Regulation in Colon Cancer	0.0531	0.136	NaN	2/22 (9%)	0/22 (0%)	1/22 (5%)	19/22 (86%)	OAZ1,OAZ2,SAT1
ILK Signaling	0.0531	0.1	0.243	10/190 (5%)	0/190 (0%)	9/190 (5%)	171/190 (90%)	CREB3,CREB3L4,CREBBP,DSP,IRS2,MAPK10,MAPK9,MYL6,PPM1L,PPP2R5C,PPP2R5D,PXN,RAC3,RHOT1,RND3,RPS6KA4,RPS6KA5,VEGFA,VEGFC
Arsenate Detoxification I (Glutaredoxin)	0.0531	0.25	NaN	0/4 (0%)	0/4 (0%)	1/4 (25%)	3/4 (75%)	PNP
Heme Degradation	0.0531	0.25	NaN	1/4 (25%)	0/4 (0%)	0/4 (0%)	3/4 (75%)	HMOX2
Branched-chain Œ±-keto acid Dehydrogenase Complex	0.0531	0.25	NaN	1/4 (25%)	0/4 (0%)	0/4 (0%)	3/4 (75%)	DBT
Spermine and Spermidine Degradation I	0.0531	0.25	NaN	0/4 (0%)	0/4 (0%)	1/4 (25%)	3/4 (75%)	SAT1
Molybdenum Cofactor Biosynthesis	0.0531	0.25	NaN	1/4 (25%)	0/4 (0%)	0/4 (0%)	3/4 (75%)	NFS1
Fatty Acid Œ≤-oxidation III (Unsaturated, Odd Number)	0.0531	0.25	NaN	1/4 (25%)	0/4 (0%)	0/4 (0%)	3/4 (75%)	EHHADH
IGF-1 Signaling	0.0531	0.106	-0.632	4/104 (4%)	0/104 (0%)	7/104 (7%)	93/104 (89%)	ELK1,IGFBP3,IRS2,JAK2,PRKAG1,PXN,RRAS2,SOCS4,SOCS5,SOS1,STAT3
IL-6 Signaling	0.0531	0.103	0.577	6/126 (5%)	0/126 (0%)	7/126 (6%)	113/126 (90%)	ELK1,ELP1,IL18,IL1RAP,JAK2,MAP4K4,MAPK10,MAPK9,NFKBIA,RRAS2,SOS1,STAT3,VEGFA
Endocannabinoid Developing Neuron Pathway	0.0531	0.104	-1.508	8/115 (7%)	0/115 (0%)	4/115 (3%)	103/115 (90%)	CDKN1B,CREB3,CREB3L4,CREBBP,MAP2K5,MAPK10,MAPK6,MAPK9,PRKAG1,RAC3,RRAS2,STAT3
CD27 Signaling in Lymphocytes	0.0506	0.113	-2.236	5/53 (9%)	0/53 (0%)	1/53 (2%)	47/53 (89%)	ELP1,MAP2K5,MAP3K11,MAPK10,MAPK9,NFKBIA
Assembly of RNA Polymerase III Complex	0.0506	0.154	NaN	2/13 (15%)	0/13 (0%)	0/13 (0%)	11/13 (85%)	GTF3A,POLR3D
Fatty Acid Activation	0.0506	0.154	NaN	1/13 (8%)	0/13 (0%)	1/13 (8%)	11/13 (85%)	ACSL3,SLC27A4
Bile Acid Biosynthesis, Neutral Pathway	0.0506	0.154	NaN	2/13 (15%)	0/13 (0%)	0/13 (0%)	11/13 (85%)	AMACR,SCP2
FGF Signaling	0.0506	0.107	0.333	4/84 (5%)	0/84 (0%)	5/84 (6%)	75/84 (89%)	CREB3,CREB3L4,CREBBP,CRKL,FRS2,ITPR1,RPS6KA5,SOS1,STAT3
IL-22 Signaling	0.0168	0.125	NaN	2/24 (8%)	0/24 (0%)	1/24 (4%)	21/24 (88%)	MAPK10,MAPK9,STAT3
Inhibition of Angiogenesis by TSP1	0.0168	0.118	0	2/34 (6%)	0/34 (0%)	2/34 (6%)	30/34 (88%)	MAPK10,MAPK9,TGFBR1,VEGFA
Leukotriene Biosynthesis	0.0168	0.143	NaN	2/14 (14%)	0/14 (0%)	0/14 (0%)	12/14 (86%)	GSTM4,LTA4H
TCA Cycle II (Eukaryotic)	0.0168	0.125	NaN	3/24 (13%)	0/24 (0%)	0/24 (0%)	21/24 (88%)	FH,MDH1B,SUCLG1
Cardiac Œ≤-adrenergic Signaling	0.0168	0.0993	-0.905	10/141 (7%)	0/141 (0%)	4/141 (3%)	127/141 (90%)	AKAP12,AKAP5,APEX1,GNG12,MPPE1,NAPEPLD,PDE12,PDE6D,PPM1L,PPP1R7,PPP2R5C,PPP2R5D,PRKAG1,TDP2
DNA Methylation and Transcriptional Repression Signaling	0.015	0.114	NaN	4/35 (11%)	0/35 (0%)	0/35 (0%)	31/35 (89%)	CHD4,DNMT3A,DNMT3B,SAP18
iNOS Signaling	0.015	0.111	0.447	2/45 (4%)	0/45 (0%)	3/45 (7%)	40/45 (89%)	CREBBP,IFNGR1,IRAK4,JAK2,NFKBIA
Creatine-phosphate Biosynthesis	0.015	0.2	NaN	1/5 (20%)	0/5 (0%)	0/5 (0%)	4/5 (80%)	MAP4K4
Trans, trans-farnesyl Diphosphate Biosynthesis	0.015	0.2	NaN	1/5 (20%)	0/5 (0%)	0/5 (0%)	4/5 (80%)	FDPS
Galactose Degradation I (Leloir Pathway)	0.015	0.2	NaN	1/5 (20%)	0/5 (0%)	0/5 (0%)	4/5 (80%)	GALK1
dTMP De Novo Biosynthesis	0.015	0.2	NaN	1/5 (20%)	0/5 (0%)	0/5 (0%)	4/5 (80%)	SHMT2
Tyrosine Degradation I	0.015	0.2	NaN	1/5 (20%)	0/5 (0%)	0/5 (0%)	4/5 (80%)	FAH
Folate Polyglutamylation	0.015	0.2	NaN	1/5 (20%)	0/5 (0%)	0/5 (0%)	4/5 (80%)	SHMT2
Dopamine Receptor Signaling	0.015	0.104	NaN	7/77 (9%)	0/77 (0%)	1/77 (1%)	69/77 (90%)	PCBD1,PPM1L,PPP1R7,PPP2R5C,PPP2R5D,PRKAG1,QDPR,SPR
Role of Oct4 in Mammalian Embryonic Stem Cell Pluripotency	0.00922	0.109	NaN	4/46 (9%)	0/46 (0%)	1/46 (2%)	41/46 (89%)	CASP6,PARP1,PHC1,RARA,TDRD7
FAT10 Cancer Signaling Pathway	0.00922	0.109	2.236	1/46 (2%)	0/46 (0%)	4/46 (9%)	41/46 (89%)	MAD2L2,NFKBIA,SMAD2,STAT3,TGFBR1
Regulation of eIF4 and p70S6K Signaling	0.00656	0.0964	0.816	11/166 (7%)	0/166 (0%)	5/166 (3%)	150/166 (90%)	AGO1,EIF1,EIF2B3,EIF2B5,EIF2S2,EIF3E,EIF3F,EIF3L,EIF3M,ITGA3,PPM1L,PPP2R5C,PPP2R5D,RPS4X,RRAS2,SOS1
Choline Biosynthesis III	0.00524	0.133	NaN	1/15 (7%)	0/15 (0%)	1/15 (7%)	13/15 (87%)	NAPEPLD,PLD1
IL-3 Signaling	0.00218	0.101	0	4/79 (5%)	0/79 (0%)	4/79 (5%)	71/79 (90%)	CHP1,CRKL,ELK1,JAK2,PRKCD,RRAS2,SOS1,STAT3
Glucocorticoid Receptor Signaling	0	0.0866	NaN	22/462 (5%)	0/462 (0%)	18/462 (4%)	422/462 (91%)	ARID1A,BRD7,CDKN1A,CHP1,CREBBP,DPF1,DUSP1,ELK1,ELP1,GTF2F2,GTF2H3,GTF2H5,HSP90AA1,HSP90AB1,HSPA1L,JAK2,KAT2B,MAPK10,MAPK9,MED1,NCOA3,NFAT5,NFKBIA,NR3C1,POLR2I,PRKAG1,PTGES3,RPS6KA5,RRAS2,SGK1,SLC37A4,SLPI,SMAD2,SMARCB1,SMARCD1,SMARCD2,SMARCE1,SOS1,STAT3,TGFBR1
Natural Killer Cell Signaling	0	0.066	-1.387	9/197 (5%)	0/197 (0%)	4/197 (2%)	184/197 (93%)	HSPA1L,IL18,IRAK4,JAK2,LIMK1,MAP3K11,NFAT5,PXN,RAC3,RRAS2,SOS1,ULBP1,WASL
IL-10 Signaling	0	0.1	NaN	2/70 (3%)	0/70 (0%)	5/70 (7%)	63/70 (90%)	ELK1,ELP1,IL18,IL1RAP,MAP4K4,NFKBIA,STAT3
Leukocyte Extravasation Signaling	0	0.0777	1.387	6/193 (3%)	0/193 (0%)	9/193 (5%)	178/193 (92%)	ARHGAP1,ARHGAP8/PRR5-ARHGAP8,CD44,CLDN1,CLDN15,CRKL,F11R,ITGA3,MAPK10,MAPK9,MYL6,PRKCD,PXN,TEC,WASL
Synaptic Long Term Potentiation	0	0.0698	-0.333	6/129 (5%)	0/129 (0%)	3/129 (2%)	120/129 (93%)	CHP1,CREB3,CREB3L4,CREBBP,ITPR1,PPP1R7,PRKAG1,PRKCD,RRAS2
Axonal Guidance Signaling	0	0.0587	NaN	10/494 (2%)	0/494 (0%)	19/494 (4%)	465/494 (94%)	ADAM17,CDK5,CHP1,CRKL,EFNA1,EFNB2,EPHA2,EPHA4,GLIS2,GNAZ,GNG12,ITGA3,LIMK1,MYL6,MYSM1,NFAT5,NRP1,PLXNA2,PRKAG1,PRKCD,PSMD14,PXN,RAC3,RRAS2,SDCBP,SOS1,VEGFA,VEGFC,WASL
Amyotrophic Lateral Sclerosis Signaling	0	0.0309	NaN	0/97 (0%)	0/97 (0%)	3/97 (3%)	94/97 (97%)	CAPN8,VEGFA,VEGFC
Fc Epsilon RI Signaling	0	0.0513	-1.633	5/117 (4%)	0/117 (0%)	1/117 (1%)	111/117 (95%)	MAPK10,MAPK9,PRKCD,RAC3,RRAS2,SOS1
Actin Cytoskeleton Signaling	0	0.0661	0.775	6/227 (3%)	0/227 (0%)	9/227 (4%)	212/227 (93%)	CRKL,CSK,DIAPH1,GNG12,IQGAP3,ITGA3,LIMK1,MYL6,PXN,RAC3,RRAS2,SOS1,SSH3,WASF1,WASL
Synaptic Long Term Depression	0	0.0423	0	5/189 (3%)	0/189 (0%)	3/189 (2%)	181/189 (96%)	CACNB3,GNAZ,ITPR1,PPM1L,PPP2R5C,PPP2R5D,PRKCD,RRAS2
PPARŒ±/RXRŒ± Activation	0	0.0838	-0.277	8/191 (4%)	0/191 (0%)	8/191 (4%)	175/191 (92%)	CLOCK,CREBBP,ELP1,HSP90AA1,HSP90AB1,IL1RAP,JAK2,MAP4K4,MED1,NCOA3,NFKBIA,PRKAG1,RRAS2,SMAD2,SOS1,TGFBR1
LPS/IL-1 Mediated Inhibition of RXR Function	0	0.0622	0	10/225 (4%)	0/225 (0%)	4/225 (2%)	211/225 (94%)	ABCB9,ACSL3,ALAS1,ALDH1B1,CPT2,GSTM2,GSTM4,HMGCS1,IL18,IL1RAP,MAPK9,RARA,SLC27A4,SULT1A1
Coagulation System	0	0.0286	NaN	1/35 (3%)	0/35 (0%)	0/35 (0%)	34/35 (97%)	F8
Acute Phase Response Signaling	0	0.0944	0	7/180 (4%)	0/180 (0%)	10/180 (6%)	163/180 (91%)	ELK1,ELP1,F8,HMOX2,IL18,IL1RAP,JAK2,MAPK9,NFKBIA,NR3C1,OSMR,RRAS2,SOCS4,SOCS5,SOS1,STAT3,TRADD
Hepatic Cholestasis	0	0.0645	NaN	7/186 (4%)	0/186 (0%)	5/186 (3%)	174/186 (94%)	CLCF1,ELP1,IL18,IL1RAP,IRAK4,MAP4K2,MAPK10,MAPK9,NFKBIA,PRKAG1,PRKCD,RARA
LXR/RXR Activation	0	0.0413	NaN	3/121 (2%)	0/121 (0%)	2/121 (2%)	116/121 (96%)	CYP51A1,ECHS1,FDFT1,IL18,IL1RAP
Hepatic Fibrosis / Hepatic Stellate Cell Activation	0	0.0538	NaN	1/186 (1%)	0/186 (0%)	9/186 (5%)	176/186 (95%)	EDN1,IFNGR1,IGFBP3,IL1RAP,LHX2,MYL6,SMAD2,TGFBR1,VEGFA,VEGFC
Mitochondrial Dysfunction	0	0.0936	NaN	16/171 (9%)	0/171 (0%)	0/171 (0%)	155/171 (91%)	ATPAF1,COX15,MAPK10,MAPK9,NDUFA7,NDUFA8,NDUFAF1,NDUFB10,NDUFB3,NDUFB9,NDUFS2,NDUFV3,PARK7,TXN2,UCP2,VDAC3
FXR/RXR Activation	0	0.0397	NaN	2/126 (2%)	0/126 (0%)	3/126 (2%)	121/126 (96%)	CREBBP,IL18,MAPK10,MAPK9,RARA
Ceramide Signaling	0	0.0568	0	3/88 (3%)	0/88 (0%)	2/88 (2%)	83/88 (94%)	NSMAF,PPM1L,PPP2R5C,PPP2R5D,RRAS2
PXR/RXR Activation	0	0.0769	NaN	4/65 (6%)	0/65 (0%)	1/65 (2%)	60/65 (92%)	ABCB9,ALAS1,GSTM2,NR3C1,PRKAG1
TR/RXR Activation	0	0.0476	NaN	1/84 (1%)	0/84 (0%)	3/84 (4%)	80/84 (95%)	MED1,NCOA3,SLC2A1,UCP2
Regulation of Actin-based Motility by Rho	0	0.0874	0.333	4/103 (4%)	0/103 (0%)	5/103 (5%)	94/103 (91%)	ITGA3,LIMK1,MYL6,PIP4K2B,RAC3,RHOT1,RND3,WASF1,WASL
Erythropoietin Signaling	0	0.0636	-0.905	4/173 (2%)	0/173 (0%)	7/173 (4%)	162/173 (94%)	CLCF1,ELK1,IL18,IRS2,ITPR1,JAK2,NFKBIA,PRKCD,RAC3,RRAS2,SOS1
14-3-3-mediated Signaling	0	0.063	0	4/127 (3%)	0/127 (0%)	4/127 (3%)	119/127 (94%)	CDKN1B,ELK1,MAPK10,MAPK9,MAPT,PRKCD,RRAS2,YAP1
Œ±-Adrenergic Signaling	0	0.0938	-0.816	6/96 (6%)	0/96 (0%)	3/96 (3%)	87/96 (91%)	GNG12,GYS1,ITPR1,PHKA2,PHKB,PHKG2,PRKAG1,PRKCD,RRAS2
Activation of IRF by Cytosolic Pattern Recognition Receptors	0	0.0952	-0.816	4/63 (6%)	0/63 (0%)	2/63 (3%)	57/63 (90%)	CREBBP,ELP1,MAPK10,MAPK9,NFKBIA,SIKE1
Caveolar-mediated Endocytosis Signaling	0	0.0548	NaN	2/73 (3%)	0/73 (0%)	2/73 (3%)	69/73 (95%)	CD55,COPB2,COPG1,ITGA3
Clathrin-mediated Endocytosis Signaling	0	0.0518	NaN	4/193 (2%)	0/193 (0%)	6/193 (3%)	183/193 (95%)	AP1G1,ARRB2,CHP1,CLTA,HIP1,MYO1E,SH3GL1,VEGFA,VEGFC,WASL
FcŒ≥ Receptor-mediated Phagocytosis in Macrophages and Monocytes	0	0.0638	-1.633	5/94 (5%)	0/94 (0%)	1/94 (1%)	88/94 (94%)	MYO5A,NAPEPLD,PLD1,PRKCD,PXN,RAC3
IL-8 Signaling	0	0.085	-1.291	11/200 (6%)	0/200 (0%)	6/200 (3%)	183/200 (92%)	ARRB2,ELP1,GNG12,IRAK4,LIMK1,MAP4K4,MAPK10,MAPK9,NAPEPLD,PLD1,PRKCD,RAC3,RHOT1,RND3,RRAS2,VEGFA,VEGFC
IL-12 Signaling and Production in Macrophages	0	0.0451	NaN	4/133 (3%)	0/133 (0%)	2/133 (2%)	127/133 (95%)	ELP1,IFNGR1,IL18,MAPK10,MAPK9,PRKCD
Role of RIG1-like Receptors in Antiviral Innate Immunity	0	0.0455	NaN	0/44 (0%)	0/44 (0%)	2/44 (5%)	42/44 (95%)	CREBBP,NFKBIA
Role of Pattern Recognition Receptors in Recognition of Bacteria and Viruses	0	0.0519	-2.236	6/154 (4%)	0/154 (0%)	2/154 (1%)	146/154 (95%)	CLCF1,EIF2AK2,IL18,MAPK10,MAPK9,NOD1,PRKCD,RNASEL
TREM1 Signaling	0	0.0533	0	2/75 (3%)	0/75 (0%)	2/75 (3%)	71/75 (95%)	IL18,JAK2,NOD1,STAT3
MIF Regulation of Innate Immunity	0	0.0714	NaN	2/42 (5%)	0/42 (0%)	1/42 (2%)	39/42 (93%)	MAPK10,MAPK9,NFKBIA
Role of NFAT in Regulation of the Immune Response	0	0.0608	0	6/181 (3%)	0/181 (0%)	5/181 (3%)	170/181 (94%)	AKAP5,CHP1,ELP1,GNAZ,GNG12,ITPR1,NFAT5,NFKBIA,RCAN1,RRAS2,SOS1
FcŒ≥RIIB Signaling in B Lymphocytes	0	0.0667	-1	4/75 (5%)	0/75 (0%)	1/75 (1%)	70/75 (93%)	CACNB3,MAPK10,MAPK9,RRAS2,SOS1
LPS-stimulated MAPK Signaling	0	0.0843	0	4/83 (5%)	0/83 (0%)	3/83 (4%)	76/83 (92%)	ELK1,ELP1,MAPK10,MAPK9,NFKBIA,PRKCD,RRAS2
NF-Œ∫B Activation by Viruses	0	0.0789	0	3/76 (4%)	0/76 (0%)	3/76 (4%)	70/76 (92%)	EIF2AK2,ELP1,ITGA3,NFKBIA,PRKCD,RRAS2
CCR5 Signaling in Macrophages	0	0.0532	NaN	4/94 (4%)	0/94 (0%)	1/94 (1%)	89/94 (95%)	CACNB3,GNG12,MAPK10,MAPK9,PRKCD
CD40 Signaling	0	0.0923	-1.633	4/65 (6%)	0/65 (0%)	2/65 (3%)	59/65 (91%)	ELP1,MAP2K5,MAPK10,MAPK9,NFKBIA,STAT3
Calcium-induced T Lymphocyte Apoptosis	0	0.0455	NaN	2/66 (3%)	0/66 (0%)	1/66 (2%)	63/66 (95%)	CHP1,ITPR1,PRKCD
Cytotoxic T Lymphocyte-mediated Apoptosis of Target Cells	0	0.0882	NaN	3/34 (9%)	0/34 (0%)	0/34 (0%)	31/34 (91%)	CASP6,DFFA,DFFB
Lymphotoxin Œ≤ Receptor Signaling	0	0.0566	NaN	1/53 (2%)	0/53 (0%)	2/53 (4%)	50/53 (94%)	CREBBP,ELP1,NFKBIA
IL-17 Signaling	0	0.0625	NaN	3/80 (4%)	0/80 (0%)	2/80 (3%)	75/80 (94%)	ELK1,JAK2,MAPK10,MAPK9,RRAS2
Airway Pathology in Chronic Obstructive Pulmonary Disease	0	0.0169	NaN	0/118 (0%)	0/118 (0%)	2/118 (2%)	116/118 (98%)	CLCF1,IL18
fMLP Signaling in Neutrophils	0	0.069	0.378	2/116 (2%)	0/116 (0%)	6/116 (5%)	108/116 (93%)	CHP1,ELK1,GNG12,ITPR1,NFAT5,NFKBIA,PRKCD,RRAS2
CXCR4 Signaling	0	0.0838	0.302	7/167 (4%)	0/167 (0%)	7/167 (4%)	153/167 (92%)	EGR1,ELK1,GNAZ,GNG12,ITPR1,MAPK10,MAPK9,MYL6,PRKCD,PXN,RAC3,RHOT1,RND3,RRAS2
Thrombopoietin Signaling	0	0.0952	0	3/63 (5%)	0/63 (0%)	3/63 (5%)	57/63 (90%)	IRS2,JAK2,PRKCD,RRAS2,SOS1,STAT3
CTLA4 Signaling in Cytotoxic T Lymphocytes	0	0.0674	NaN	4/89 (4%)	0/89 (0%)	2/89 (2%)	83/89 (93%)	AP1G1,CLTA,JAK2,PPM1L,PPP2R5C,PPP2R5D
Airway Inflammation in Asthma	0	0.0312	NaN	0/32 (0%)	0/32 (0%)	1/32 (3%)	31/32 (97%)	IFNGR1
T Helper Cell Differentiation	0	0.0685	NaN	0/73 (0%)	0/73 (0%)	5/73 (7%)	68/73 (93%)	BCL6,IFNGR1,IL18,STAT3,TGFBR1
IL-9 Signaling	0	0.0606	NaN	0/33 (0%)	0/33 (0%)	2/33 (6%)	31/33 (94%)	IRS2,STAT3
CCR3 Signaling in Eosinophils	0	0.0403	NaN	2/124 (2%)	0/124 (0%)	3/124 (2%)	119/124 (96%)	GNG12,ITPR1,LIMK1,PRKCD,RRAS2
CD28 Signaling in T Helper Cells	0	0.0661	0	5/121 (4%)	0/121 (0%)	3/121 (2%)	113/121 (93%)	CHP1,CSK,ELP1,ITPR1,MAPK10,MAPK9,NFAT5,NFKBIA
IL-15 Signaling	0	0.0533	0	2/75 (3%)	0/75 (0%)	2/75 (3%)	71/75 (95%)	JAK2,RAC3,RRAS2,STAT3
Virus Entry via Endocytic Pathways	0	0.0588	NaN	3/102 (3%)	0/102 (0%)	3/102 (3%)	96/102 (94%)	AP1G1,CD55,CLTA,PRKCD,RAC3,RRAS2
Role of Cytokines in Mediating Communication between Immune Cells	0	0.0185	NaN	0/54 (0%)	0/54 (0%)	1/54 (2%)	53/54 (98%)	IL18
Dendritic Cell Maturation	0	0.0489	-0.707	6/184 (3%)	0/184 (0%)	3/184 (2%)	175/184 (95%)	CREB3,CREB3L4,CREBBP,ELP1,IL18,JAK2,MAPK10,MAPK9,NFKBIA
HIF1Œ± Signaling	0	0.0878	1.213	8/205 (4%)	0/205 (0%)	10/205 (5%)	187/205 (91%)	APEX1,CCNG2,CDKN1A,CHP1,CREBBP,EDN1,HIF1AN,HSP90AA1,HSPA1L,MAP2K5,PRKCD,RAN,RRAS2,SAT1,SLC2A1,STAT3,VEGFA,VEGFC
Melatonin Signaling	0	0.0417	NaN	3/72 (4%)	0/72 (0%)	0/72 (0%)	69/72 (96%)	MAP2K5,PRKAG1,PRKCD
Angiopoietin Signaling	0	0.0667	0.447	2/75 (3%)	0/75 (0%)	3/75 (4%)	70/75 (93%)	ELP1,GRB7,NFKBIA,RRAS2,SOS1
Cellular Effects of Sildenafil (Viagra)	0	0.0305	NaN	2/131 (2%)	0/131 (0%)	2/131 (2%)	127/131 (97%)	ITPR1,MYL6,PABPC4,PRKAG1
Neuropathic Pain Signaling In Dorsal Horn Neurons	0	0.0396	0	2/101 (2%)	0/101 (0%)	2/101 (2%)	97/101 (96%)	ELK1,ITPR1,PRKAG1,PRKCD
Endothelin-1 Signaling	0	0.0638	-1.155	8/188 (4%)	0/188 (0%)	4/188 (2%)	176/188 (94%)	CASP6,EDN1,GNAZ,ITPR1,MAPK10,MAPK6,MAPK9,NAPEPLD,PLD1,PRKCD,RRAS2,SOS1
Relaxin Signaling	0	0.08	0	7/150 (5%)	0/150 (0%)	5/150 (3%)	138/150 (92%)	APEX1,ELK1,GNAZ,GNG12,MPPE1,NAPEPLD,NFKBIA,PDE12,PDE6D,PRKAG1,TDP2,VEGFA
Factors Promoting Cardiogenesis in Vertebrates	0	0.0533	-0.707	5/150 (3%)	0/150 (0%)	3/150 (2%)	142/150 (95%)	CREB3,CREB3L4,CREBBP,MAPK10,MAPK9,PRKCD,SMAD2,TGFBR1
Agrin Interactions at Neuromuscular Junction	0	0.0714	-1.342	4/70 (6%)	0/70 (0%)	1/70 (1%)	65/70 (93%)	MAPK10,MAPK9,PXN,RAC3,RRAS2
Renin-Angiotensin Signaling	0	0.0847	-1	6/118 (5%)	0/118 (0%)	4/118 (3%)	108/118 (92%)	ELK1,ITPR1,JAK2,MAPK10,MAPK9,PRKAG1,PRKCD,RRAS2,SOS1,STAT3
Thrombin Signaling	0	0.0529	0.378	5/208 (2%)	0/208 (0%)	6/208 (3%)	197/208 (95%)	ELK1,GNAZ,GNG12,ITPR1,MYL6,PRKCD,RAC3,RHOT1,RND3,RRAS2,SOS1
Cardiac Hypertrophy Signaling	0	0.0792	-0.775	11/240 (5%)	0/240 (0%)	8/240 (3%)	221/240 (92%)	CHP1,CREBBP,EIF2B3,EIF2B5,ELK1,GNAZ,GNG12,MAP3K11,MAPK10,MAPK9,MAPKAPK3,MYL6,PRKAG1,RAC3,RHOT1,RND3,RRAS2,SOS1,TGFBR1
iCOS-iCOSL Signaling in T Helper Cells	0	0.045	NaN	2/111 (2%)	0/111 (0%)	3/111 (3%)	106/111 (95%)	CHP1,CSK,ITPR1,NFAT5,NFKBIA
Molecular Mechanisms of Cancer	0	0.075	NaN	18/400 (5%)	0/400 (0%)	12/400 (3%)	370/400 (93%)	CASP6,CDK5,CDK8,CDKN1A,CDKN1B,CDKN2C,CREBBP,DAXX,E2F3,ELK1,GNAZ,ITGA3,JAK2,LAMTOR3,MAPK10,MAPK9,NBN,NFKBIA,PA2G4,PRKAG1,PRKCD,PRKDC,RAC3,RALBP1,RHOT1,RND3,RRAS2,SMAD2,SOS1,TGFBR1
Corticotropin Releasing Hormone Signaling	0	0.0621	-0.378	5/145 (3%)	0/145 (0%)	4/145 (3%)	136/145 (94%)	CACNB3,CREB3,CREB3L4,CREBBP,ELK1,ITPR1,PRKAG1,PRKCD,VEGFA
HMGB1 Signaling	0	0.0848	0.577	6/165 (4%)	0/165 (0%)	8/165 (5%)	151/165 (92%)	CLCF1,ELK1,IFNGR1,IL18,KAT2A,KAT2B,KAT6A,MAP2K5,MAPK10,MAPK9,RAC3,RHOT1,RND3,RRAS2
Maturity Onset Diabetes of Young (MODY) Signaling	0	0.05	NaN	2/60 (3%)	0/60 (0%)	1/60 (2%)	57/60 (95%)	CREBBP,KCNJ8,UCP2
GNRH Signaling	0	0.0867	-1.069	10/173 (6%)	0/173 (0%)	5/173 (3%)	158/173 (91%)	CACNB3,CREB3,CREB3L4,CREBBP,EGR1,ELK1,ITPR1,MAP3K11,MAPK10,MAPK9,PRKAG1,PRKCD,PXN,RRAS2,SOS1
Human Embryonic Stem Cell Pluripotency	0	0.0148	NaN	0/135 (0%)	0/135 (0%)	2/135 (1%)	133/135 (99%)	SMAD2,TGFBR1
RAN Signaling	0	0.118	NaN	1/17 (6%)	0/17 (0%)	1/17 (6%)	15/17 (88%)	KPNA4,RAN
Melanocyte Development and Pigmentation Signaling	0	0.0957	-0.333	5/94 (5%)	0/94 (0%)	4/94 (4%)	85/94 (90%)	CREB3,CREB3L4,CREBBP,PRKAG1,RPS6KA3,RPS6KA4,RPS6KA5,RRAS2,SOS1
Antiproliferative Role of Somatostatin Receptor 2	0	0.0649	0	0/77 (0%)	0/77 (0%)	5/77 (6%)	72/77 (94%)	CDKN1A,CDKN1B,ELK1,GNG12,RRAS2
Androgen Signaling	0	0.0882	-0.447	9/136 (7%)	0/136 (0%)	3/136 (2%)	124/136 (91%)	CACNB3,CREBBP,DNAJB1,GNAZ,GNG12,GTF2H3,GTF2H5,HSP90AA1,KAT2B,POLR2I,PRKAG1,PRKCD
Germ Cell-Sertoli Cell Junction Signaling	0	0.076	NaN	7/171 (4%)	0/171 (0%)	6/171 (4%)	158/171 (92%)	ITGA3,LIMK1,MAP3K11,MAPK10,MAPK9,PXN,RAC3,RHOT1,RND3,RRAS2,TGFBR1,WASL,ZYX
Role of NANOG in Mammalian Embryonic Stem Cell Pluripotency	0	0.042	0.447	2/119 (2%)	0/119 (0%)	3/119 (3%)	114/119 (96%)	JAK2,LIFR,RRAS2,SOS1,STAT3
CREB Signaling in Neurons	0	0.0369	1.886	8/597 (1%)	0/597 (0%)	14/597 (2%)	575/597 (96%)	ADGRE5,ADGRF4,ADGRG6,CACNB3,CREB3,CREB3L4,CREBBP,ELK1,GNAZ,GNG12,GPR157,GPR3,GPR75,HTR1D,ITPR1,POLR2I,PRKAG1,PRKCD,RRAS2,SOS1,TGFBR1,VEGFA
Melanoma Signaling	0	0.04	NaN	0/50 (0%)	0/50 (0%)	2/50 (4%)	48/50 (96%)	CDKN1A,RRAS2
Renal Cell Carcinoma Signaling	0	0.075	NaN	2/80 (3%)	0/80 (0%)	4/80 (5%)	74/80 (93%)	CREBBP,FH,RRAS2,SLC2A1,SOS1,VEGFA
Type I Diabetes Mellitus Signaling	0	0.0901	-1	5/111 (5%)	0/111 (0%)	5/111 (5%)	101/111 (91%)	HSPD1,IFNGR1,IL1RAP,JAK2,MAPK10,MAPK9,NFKBIA,SOCS4,SOCS5,TRADD
Small Cell Lung Cancer Signaling	0	0.0845	NaN	2/71 (3%)	0/71 (0%)	4/71 (6%)	65/71 (92%)	CDKN1B,CKS1B,NFKBIA,PA2G4,RARB,SKP2
Endometrial Cancer Signaling	0	0.05	NaN	1/60 (2%)	0/60 (0%)	2/60 (3%)	57/60 (95%)	ELK1,RRAS2,SOS1
Basal Cell Carcinoma Signaling	0	0.0139	NaN	0/72 (0%)	0/72 (0%)	1/72 (1%)	71/72 (99%)	GLIS2
Primary Immunodeficiency Signaling	0	0.04	NaN	2/50 (4%)	0/50 (0%)	0/50 (0%)	48/50 (96%)	RFX5,RFXANK
Glioma Signaling	0	0.0727	NaN	5/110 (5%)	0/110 (0%)	3/110 (3%)	102/110 (93%)	CDKN1A,CDKN2C,E2F3,IDH1,PA2G4,PRKCD,RRAS2,SOS1
Autoimmune Thyroid Disease Signaling	0	0.0204	NaN	0/49 (0%)	0/49 (0%)	1/49 (2%)	48/49 (98%)	CGA
Acute Myeloid Leukemia Signaling	0	0.0674	0	3/89 (3%)	0/89 (0%)	3/89 (3%)	83/89 (93%)	IDH1,MAP2K5,RARA,RRAS2,SOS1,STAT3
Thyroid Cancer Signaling	0	0.0506	1	1/79 (1%)	0/79 (0%)	3/79 (4%)	75/79 (95%)	ELK1,IRS2,RET,RRAS2
Bladder Cancer Signaling	0	0.0722	NaN	1/97 (1%)	0/97 (0%)	6/97 (6%)	90/97 (93%)	CDKN1A,PA2G4,RASSF1,RPS6KA5,RRAS2,VEGFA,VEGFC
Graft-versus-Host Disease Signaling	0	0.0208	NaN	0/48 (0%)	0/48 (0%)	1/48 (2%)	47/48 (98%)	IL18
Type II Diabetes Mellitus Signaling	0	0.0915	-1.134	8/142 (6%)	0/142 (0%)	5/142 (4%)	129/142 (91%)	ACSL3,CACNB3,IRS2,MAPK10,MAPK9,NFKBIA,NSMAF,PRKAG1,PRKCD,SLC27A4,SOCS4,SOCS5,TRADD
Chronic Myeloid Leukemia Signaling	0	0.0874	NaN	3/103 (3%)	0/103 (0%)	6/103 (6%)	94/103 (91%)	CDKN1A,CDKN1B,CRKL,E2F3,HDAC11,PA2G4,RRAS2,SOS1,TGFBR1
Non-Small Cell Lung Cancer Signaling	0	0.0822	1	2/73 (3%)	0/73 (0%)	4/73 (5%)	67/73 (92%)	ITPR1,PA2G4,RARB,RASSF1,RRAS2,SOS1
Production of Nitric Oxide and Reactive Oxygen Species in Macrophages	0	0.0847	0	11/189 (6%)	0/189 (0%)	5/189 (3%)	173/189 (92%)	CREBBP,ELP1,IFNGR1,JAK2,MAP3K11,MAPK10,MAPK9,NFKBIA,PPM1L,PPP1R7,PPP2R5C,PPP2R5D,PRKCD,RAC3,RHOT1,RND3
GŒ±12/13 Signaling	0	0.0687	0.378	4/131 (3%)	0/131 (0%)	5/131 (4%)	122/131 (93%)	ELK1,ELP1,MAPK10,MAPK9,MYL6,NFKBIA,PXN,RRAS2,TEC
p70S6K Signaling	0	0.062	0	5/129 (4%)	0/129 (0%)	3/129 (2%)	121/129 (94%)	MAPT,PLD1,PPM1L,PPP2R5C,PPP2R5D,PRKCD,RRAS2,SOS1
Colorectal Cancer Metastasis Signaling	0	0.0711	0	9/253 (4%)	0/253 (0%)	9/253 (4%)	235/253 (93%)	GNG12,IFNGR1,JAK2,MAPK10,MAPK9,MSH2,MSH6,PRKAG1,RAC3,RHOT1,RND3,RRAS2,SMAD2,SOS1,STAT3,TGFBR1,VEGFA,VEGFC
Myc Mediated Apoptosis Signaling	0	0.06	NaN	2/50 (4%)	0/50 (0%)	1/50 (2%)	47/50 (94%)	CREBBP,PRKAG1,TRADD
G Beta Gamma Signaling	0	0.0574	-1.134	5/122 (4%)	0/122 (0%)	2/122 (2%)	115/122 (94%)	CACNB3,GNAZ,GNG12,PRKAG1,PRKCD,RRAS2,SOS1
G Protein Signaling Mediated by Tubby	0	0.0645	NaN	1/31 (3%)	0/31 (0%)	1/31 (3%)	29/31 (94%)	GNG12,JAK2
Communication between Innate and Adaptive Immune Cells	0	0.0104	NaN	0/96 (0%)	0/96 (0%)	1/96 (1%)	95/96 (99%)	IL18
Sphingosine-1-phosphate Signaling	0	0.0427	NaN	3/117 (3%)	0/117 (0%)	2/117 (2%)	112/117 (96%)	ACER3,CASP6,RAC3,RHOT1,RND3
Crosstalk between Dendritic Cells and Natural Killer Cells	0	0.0112	NaN	0/89 (0%)	0/89 (0%)	1/89 (1%)	88/89 (99%)	IL18
Systemic Lupus Erythematosus Signaling	0	0.0393	NaN	5/229 (2%)	0/229 (0%)	4/229 (2%)	220/229 (96%)	IL18,LSM14A,LSM2,NFAT5,PRPF4,PRPF40B,RRAS2,SNRNP70,SOS1
Cdc42 Signaling	0	0.0739	0.302	6/176 (3%)	0/176 (0%)	7/176 (4%)	163/176 (93%)	CDC42SE1,CLIP1,DIAPH1,EXOC4,IQGAP3,ITGA3,LIMK1,LLGL1,MAP3K11,MAPK10,MAPK9,MYL6,WASL
FAK Signaling	0	0.0673	NaN	4/104 (4%)	0/104 (0%)	3/104 (3%)	97/104 (93%)	CAPN8,CSK,GIT2,ITGA3,PXN,RRAS2,SOS1
PAK Signaling	0	0.0943	0	6/106 (6%)	0/106 (0%)	4/106 (4%)	96/106 (91%)	ITGA3,LIMK1,MAPK10,MAPK9,MYL6,PAK1IP1,PXN,RRAS2,SOS1,WASL
Rac Signaling	0	0.0826	1.265	3/121 (2%)	0/121 (0%)	7/121 (6%)	111/121 (92%)	CD44,ELK1,IQGAP3,ITGA3,LIMK1,MAP3K11,PIP4K2B,PLD1,RRAS2,WASF1
RhoA Signaling	0	0.0732	1	4/123 (3%)	0/123 (0%)	5/123 (4%)	114/123 (93%)	ARHGAP1,ARHGAP8/PRR5-ARHGAP8,LIMK1,MYL6,PIP4K2B,PLD1,RAPGEF6,RND3,WASF1
Role of Osteoblasts, Osteoclasts and Chondrocytes in Rheumatoid Arthritis	0	0.0459	NaN	5/218 (2%)	0/218 (0%)	5/218 (2%)	208/218 (95%)	ADAM17,CHP1,ELP1,IL18,IL1RAP,MAPK10,MAPK9,NFAT5,NFKBIA,TRADD
Phospholipase C Signaling	0	0.0714	0	9/266 (3%)	0/266 (0%)	10/266 (4%)	247/266 (93%)	CHP1,CREB3,CREB3L4,CREBBP,GNG12,HDAC11,ITGA3,ITPR1,MYL6,NAPEPLD,NFAT5,PLD1,PRKCD,RAC3,RHOT1,RND3,RPS6KA3,RRAS2,SOS1
Ovarian Cancer Signaling	0	0.0791	1.633	5/139 (4%)	0/139 (0%)	6/139 (4%)	128/139 (92%)	CD44,CGA,EDN1,MSH2,MSH6,PA2G4,PMS2,PRKAG1,RRAS2,VEGFA,VEGFC
HER-2 Signaling in Breast Cancer	0	0.0595	NaN	2/84 (2%)	0/84 (0%)	3/84 (4%)	79/84 (94%)	CDKN1A,CDKN1B,PRKCD,RRAS2,SOS1
Altered T Cell and B Cell Signaling in Rheumatoid Arthritis	0	0.0111	NaN	0/90 (0%)	0/90 (0%)	1/90 (1%)	89/90 (99%)	IL18
Atherosclerosis Signaling	0	0.00787	NaN	0/127 (0%)	0/127 (0%)	1/127 (1%)	126/127 (99%)	IL18
Role of Macrophages, Fibroblasts and Endothelial Cells in Rheumatoid Arthritis	0	0.0575	NaN	9/313 (3%)	0/313 (0%)	9/313 (3%)	295/313 (94%)	CHP1,CREB3,CREB3L4,CREBBP,ELP1,IL18,IL1RAP,IRAK4,JAK2,MAPK9,NFAT5,NFKBIA,PRKCD,RRAS2,STAT3,TRADD,VEGFA,VEGFC
Estrogen-Dependent Breast Cancer Signaling	0	0.0946	0.447	4/74 (5%)	0/74 (0%)	3/74 (4%)	67/74 (91%)	CREB3,CREB3L4,CREBBP,ELK1,HSD17B4,HSD17B7,RRAS2
Leptin Signaling in Obesity	0	0.0405	NaN	2/74 (3%)	0/74 (0%)	1/74 (1%)	71/74 (96%)	JAK2,PRKAG1,STAT3
Role of NFAT in Cardiac Hypertrophy	0	0.0654	-0.302	10/214 (5%)	0/214 (0%)	4/214 (2%)	200/214 (93%)	AKAP5,CACNB3,CHP1,GNG12,HDAC11,ITPR1,MAPK10,MAPK9,PRKAG1,PRKCD,RCAN1,RRAS2,SOS1,TGFBR1
Glioma Invasiveness Signaling	0	0.0685	1	2/73 (3%)	0/73 (0%)	3/73 (4%)	68/73 (93%)	CD44,RAC3,RHOT1,RND3,RRAS2
IL-1 Signaling	0	0.0978	-0.816	6/92 (7%)	0/92 (0%)	3/92 (3%)	83/92 (90%)	ELP1,GNAZ,GNG12,IL1RAP,IRAK4,MAPK10,MAPK9,NFKBIA,PRKAG1
Breast Cancer Regulation by Stathmin1	0	0.044	1	9/591 (2%)	0/591 (0%)	17/591 (3%)	565/591 (96%)	ADGRE5,ADGRF4,ADGRG6,CDKN1B,CREB3,CREB3L4,CREBBP,E2F3,GNG12,GPR157,GPR3,GPR75,HTR1D,PPM1L,PPP1R7,PPP2R5C,PPP2R5D,PRKAG1,PRKCD,RAC3,RPS6KA3,RRAS2,SOS1,STAT3,VEGFA,VEGFC
RANK Signaling in Osteoclasts	0	0.0787	-1.342	5/89 (6%)	0/89 (0%)	2/89 (2%)	82/89 (92%)	CHP1,ELK1,ELP1,MAP3K11,MAPK10,MAPK9,NFKBIA
Glioblastoma Multiforme Signaling	0	0.0606	-0.707	4/165 (2%)	0/165 (0%)	6/165 (4%)	155/165 (94%)	CDKN1A,CDKN1B,E2F3,ITPR1,PRKCD,RAC3,RHOT1,RND3,RRAS2,SOS1
Neuroprotective Role of THOP1 in Alzheimer's Disease	0	0.0603	0.816	4/116 (3%)	0/116 (0%)	3/116 (3%)	109/116 (94%)	MAPT,PREP,PRKAG1,PRSS22,PRSS23,TMPRSS2,TPP1
Role of Wnt/GSK-3Œ≤ Signaling in the Pathogenesis of Influenza	0	0.0128	NaN	0/78 (0%)	0/78 (0%)	1/78 (1%)	77/78 (99%)	NCOA3
TWEAK Signaling	0	0.0857	NaN	2/35 (6%)	0/35 (0%)	1/35 (3%)	32/35 (91%)	CASP6,NFKBIA,TRADD
Nur77 Signaling in T Lymphocytes	0	0.0735	-1.342	4/68 (6%)	0/68 (0%)	1/68 (1%)	63/68 (93%)	CHP1,KHDC1,MAP2K5,PRKCD,RPS6KA3
PKCŒ∏ Signaling in T Lymphocytes	0	0.0581	-0.378	5/155 (3%)	0/155 (0%)	4/155 (3%)	146/155 (94%)	CACNB3,CHP1,MAP3K11,NFAT5,NFKBIA,POU2F1,RAC3,RRAS2,SOS1
Role of Lipids/Lipid Rafts in the Pathogenesis of Influenza	0	0.0435	NaN	1/23 (4%)	0/23 (0%)	0/23 (0%)	22/23 (96%)	FDPS
TNFR1 Signaling	0	0.08	-1	3/50 (6%)	0/50 (0%)	1/50 (2%)	46/50 (92%)	CASP6,MAP4K2,NFKBIA,TRADD
Role of MAPK Signaling in the Pathogenesis of Influenza	0	0.0375	NaN	2/80 (3%)	0/80 (0%)	1/80 (1%)	77/80 (96%)	MAPK10,MAPK9,RRAS2
TNFR2 Signaling	0	0.0333	NaN	0/30 (0%)	0/30 (0%)	1/30 (3%)	29/30 (97%)	NFKBIA
Role of PI3K/AKT Signaling in the Pathogenesis of Influenza	0	0.0312	NaN	0/64 (0%)	0/64 (0%)	2/64 (3%)	62/64 (97%)	CRKL,NFKBIA
Role of Hypercytokinemia/hyperchemokinemia in the Pathogenesis of Influenza	0	0.0233	NaN	0/43 (0%)	0/43 (0%)	1/43 (2%)	42/43 (98%)	IL18
MSP-RON Signaling Pathway	0	0.0172	NaN	1/58 (2%)	0/58 (0%)	0/58 (0%)	57/58 (98%)	JAK2
OX40 Signaling Pathway	0	0.0333	NaN	2/90 (2%)	0/90 (0%)	1/90 (1%)	87/90 (97%)	MAPK10,MAPK9,NFKBIA
PI3K Signaling in B Lymphocytes	0	0.058	1.89	1/138 (1%)	0/138 (0%)	7/138 (5%)	130/138 (94%)	ATF3,CHP1,ELK1,IRS2,ITPR1,NFAT5,NFKBIA,RRAS2
MIF-mediated Glucocorticoid Regulation	0	0.0588	NaN	0/34 (0%)	0/34 (0%)	2/34 (6%)	32/34 (94%)	NFKBIA,NR3C1
P2Y Purigenic Receptor Signaling Pathway	0	0.0551	-0.816	4/127 (3%)	0/127 (0%)	3/127 (2%)	120/127 (94%)	CREB3,CREB3L4,CREBBP,GNG12,PRKAG1,PRKCD,RRAS2
Intrinsic Prothrombin Activation Pathway	0	0.0238	NaN	1/42 (2%)	0/42 (0%)	0/42 (0%)	41/42 (98%)	F8
Cell Cycle Control of Chromosomal Replication	0	0.0893	-2.236	5/56 (9%)	0/56 (0%)	0/56 (0%)	51/56 (91%)	CDK5,CDK8,MCM5,ORC3,PRIM2
Assembly of RNA Polymerase II Complex	0	0.06	NaN	3/50 (6%)	0/50 (0%)	0/50 (0%)	47/50 (94%)	GTF2H3,GTF2H5,POLR2I
Role of Tissue Factor in Cancer	0	0.0948	NaN	4/116 (3%)	0/116 (0%)	7/116 (6%)	105/116 (91%)	ARRB2,EGR1,ITGA3,JAK2,LIMK1,RPS6KA3,RPS6KA4,RPS6KA5,RRAS2,VEGFA,VEGFC
Assembly of RNA Polymerase I Complex	0	0.0833	NaN	1/12 (8%)	0/12 (0%)	0/12 (0%)	11/12 (92%)	POLR1E
IL-17A Signaling in Airway Cells	0	0.0781	-1.342	3/64 (5%)	0/64 (0%)	2/64 (3%)	59/64 (92%)	JAK2,MAPK10,MAPK9,NFKBIA,STAT3
Role of IL-17A in Arthritis	0	0.0556	NaN	2/54 (4%)	0/54 (0%)	1/54 (2%)	51/54 (94%)	MAPK10,MAPK9,NFKBIA
IL-17A Signaling in Fibroblasts	0	0.0286	NaN	0/35 (0%)	0/35 (0%)	1/35 (3%)	34/35 (97%)	NFKBIA
IL-17A Signaling in Gastric Cells	0	0.08	NaN	2/25 (8%)	0/25 (0%)	0/25 (0%)	23/25 (92%)	MAPK10,MAPK9
Role of JAK1 and JAK3 in Œ≥c Cytokine Signaling	0	0.058	NaN	1/69 (1%)	0/69 (0%)	3/69 (4%)	65/69 (94%)	IRS2,JAK2,RRAS2,STAT3
Actin Nucleation by ARP-WASP Complex	0	0.0988	1.134	3/81 (4%)	0/81 (0%)	5/81 (6%)	73/81 (90%)	ITGA3,RAC3,RHOT1,RND3,RRAS2,SOS1,WASF1,WASL
Dopamine-DARPP32 Feedback in cAMP Signaling	0	0.0798	-1.155	10/163 (6%)	0/163 (0%)	3/163 (2%)	150/163 (92%)	CDK5,CHP1,CREB3,CREB3L4,CREBBP,ITPR1,KCNJ8,PPM1L,PPP1R7,PPP2R5C,PPP2R5D,PRKAG1,PRKCD
Paxillin Signaling	0	0.0833	-1	6/108 (6%)	0/108 (0%)	3/108 (3%)	99/108 (92%)	CSK,GIT2,ITGA3,MAPK10,MAPK9,PTPN12,PXN,RRAS2,SOS1
Signaling by Rho Family GTPases	0	0.0672	0.277	8/253 (3%)	0/253 (0%)	9/253 (4%)	236/253 (93%)	CLIP1,ELK1,GNAZ,GNG12,ITGA3,LIMK1,MAP3K11,MAPK10,MAPK9,MYL6,PIP4K2B,PLD1,RAC3,RHOT1,RND3,WASF1,WASL
RhoGDI Signaling	0	0.0794	0	7/189 (4%)	0/189 (0%)	8/189 (4%)	174/189 (92%)	ARHGAP1,ARHGAP8/PRR5-ARHGAP8,CD44,CREBBP,GNAZ,GNG12,ITGA3,LIMK1,MYL6,PIP4K2B,RAC3,RHOT1,RND3,WASF1,WASL
Sertoli Cell-Sertoli Cell Junction Signaling	0	0.0567	NaN	5/194 (3%)	0/194 (0%)	6/194 (3%)	183/194 (94%)	CLDN1,CLDN15,ELK1,EPB41,F11R,ITGA3,MAP3K11,MAPK10,MAPK9,PRKAG1,RRAS2
Gap Junction Signaling	0	0.0354	NaN	5/198 (3%)	0/198 (0%)	2/198 (1%)	191/198 (96%)	DBN1,ITPR1,MAP2K5,PRKAG1,PRKCD,RRAS2,SOS1
Mouse Embryonic Stem Cell Pluripotency	0	0.068	1.134	2/103 (2%)	0/103 (0%)	5/103 (5%)	96/103 (93%)	CREBBP,ID3,JAK2,LIFR,RRAS2,SOS1,STAT3
Transcriptional Regulatory Network in Embryonic Stem Cells	0	0.0556	NaN	0/54 (0%)	0/54 (0%)	3/54 (6%)	51/54 (94%)	CDYL,KAT6A,STAT3
eNOS Signaling	0	0.0629	0.447	6/159 (4%)	0/159 (0%)	4/159 (3%)	149/159 (94%)	AQP3,CCNA2,HSP90AA1,HSP90AB1,HSPA1L,ITPR1,PRKAG1,PRKCD,VEGFA,VEGFC
nNOS Signaling in Neurons	0	0.0638	NaN	2/47 (4%)	0/47 (0%)	1/47 (2%)	44/47 (94%)	CAPN8,CHP1,PRKCD
nNOS Signaling in Skeletal Muscle Cells	0	0.0244	NaN	1/41 (2%)	0/41 (0%)	0/41 (0%)	40/41 (98%)	CACNB3
VEGF Family Ligand-Receptor Interactions	0	0.0714	0.447	2/84 (2%)	0/84 (0%)	4/84 (5%)	78/84 (93%)	NRP1,PRKCD,RRAS2,SOS1,VEGFA,VEGFC
Ephrin A Signaling	0	0.0851	NaN	1/47 (2%)	0/47 (0%)	3/47 (6%)	43/47 (91%)	EFNA1,EPHA2,EPHA4,LIMK1
Ephrin B Signaling	0	0.0833	-1.342	4/72 (6%)	0/72 (0%)	2/72 (3%)	66/72 (92%)	EFNB2,GNAZ,GNG12,LIMK1,PXN,RAC3
ErbB Signaling	0	0.0638	-0.816	4/94 (4%)	0/94 (0%)	2/94 (2%)	88/94 (94%)	ELK1,MAPK10,MAPK9,PRKCD,RRAS2,SOS1
ErbB2-ErbB3 Signaling	0	0.0769	1	1/65 (2%)	0/65 (0%)	4/65 (6%)	60/65 (92%)	CDKN1B,ELK1,RRAS2,SOS1,STAT3
ErbB4 Signaling	0	0.0746	0	2/67 (3%)	0/67 (0%)	3/67 (4%)	62/67 (93%)	ADAM17,PRKCD,RRAS2,SOS1,YAP1
GADD45 Signaling	0	0.105	NaN	0/19 (0%)	0/19 (0%)	2/19 (11%)	17/19 (89%)	CDKN1A,GADD45B
Netrin Signaling	0	0.0769	-1.342	4/65 (6%)	0/65 (0%)	1/65 (2%)	60/65 (92%)	CACNB3,CHP1,NFAT5,PRKAG1,RAC3
Heparan Sulfate Biosynthesis	0	0.0253	NaN	2/79 (3%)	0/79 (0%)	0/79 (0%)	77/79 (97%)	B4GALT7,SULT1A1
Bupropion Degradation	0	0.08	NaN	1/25 (4%)	0/25 (0%)	1/25 (4%)	23/25 (92%)	CYP1A1,CYP51A1
Sphingosine and Sphingosine-1-phosphate Metabolism	0	0.125	NaN	0/8 (0%)	0/8 (0%)	1/8 (13%)	7/8 (88%)	ACER3
Thyroid Hormone Metabolism II (via Conjugation and/or Degradation)	0	0.0526	NaN	2/38 (5%)	0/38 (0%)	0/38 (0%)	36/38 (95%)	B4GAT1,SULT1A1
Nicotine Degradation III	0	0.0526	NaN	2/57 (4%)	0/57 (0%)	1/57 (2%)	54/57 (95%)	B4GAT1,CYP1A1,CYP51A1
Prostanoid Biosynthesis	0	0.1	NaN	1/10 (10%)	0/10 (0%)	0/10 (0%)	9/10 (90%)	PTGES3
Dopamine Degradation	0	0.0667	NaN	2/30 (7%)	0/30 (0%)	0/30 (0%)	28/30 (93%)	ALDH1B1,SULT1A1
Chondroitin Sulfate Degradation (Metazoa)	0	0.125	NaN	0/16 (0%)	0/16 (0%)	2/16 (13%)	14/16 (88%)	CEMIP,CEMIP2
Heparan Sulfate Biosynthesis (Late Stages)	0	0.0139	NaN	1/72 (1%)	0/72 (0%)	0/72 (0%)	71/72 (99%)	SULT1A1
Androgen Biosynthesis	0	0.0625	NaN	1/16 (6%)	0/16 (0%)	0/16 (0%)	15/16 (94%)	SRD5A1
Glutathione Redox Reactions I	0	0.0417	NaN	1/24 (4%)	0/24 (0%)	0/24 (0%)	23/24 (96%)	GSTM2
Ubiquinol-10 Biosynthesis (Eukaryotic)	0	0.0588	NaN	1/17 (6%)	0/17 (0%)	0/17 (0%)	16/17 (94%)	CYP4F11
Superpathway of Citrulline Metabolism	0	0.0667	NaN	0/15 (0%)	0/15 (0%)	1/15 (7%)	14/15 (93%)	GLS
Melatonin Degradation I	0	0.0667	-1	3/60 (5%)	0/60 (0%)	1/60 (2%)	56/60 (93%)	B4GAT1,CYP1A1,CYP51A1,SULT1A1
Œ≥-linolenate Biosynthesis II (Animals)	0	0.118	NaN	1/17 (6%)	0/17 (0%)	1/17 (6%)	15/17 (88%)	ACSL3,SLC27A4
NAD Salvage Pathway II	0	0.115	NaN	2/26 (8%)	0/26 (0%)	1/26 (4%)	23/26 (88%)	ACP3,NT5M,NUDT12
Pyrimidine Deoxyribonucleotides De Novo Biosynthesis I	0	0.0455	NaN	0/22 (0%)	0/22 (0%)	1/22 (5%)	21/22 (95%)	RRM2B
D-myo-inositol (1,4,5)-Trisphosphate Biosynthesis	0	0.08	NaN	2/25 (8%)	0/25 (0%)	0/25 (0%)	23/25 (92%)	PI4K2B,PIP4K2B
Phospholipases	0	0.0462	NaN	2/65 (3%)	0/65 (0%)	1/65 (2%)	62/65 (95%)	NAPEPLD,PLA2G15,PLD1
Estrogen Biosynthesis	0	0.0976	-1	3/41 (7%)	0/41 (0%)	1/41 (2%)	37/41 (90%)	CYP1A1,CYP51A1,HSD17B4,HSD17B7
Tryptophan Degradation X (Mammalian, via Tryptamine)	0	0.04	NaN	1/25 (4%)	0/25 (0%)	0/25 (0%)	24/25 (96%)	ALDH1B1
Thioredoxin Pathway	0	0.143	NaN	1/7 (14%)	0/7 (0%)	0/7 (0%)	6/7 (86%)	TXNRD3
Chondroitin Sulfate Biosynthesis	0	0.0357	NaN	2/56 (4%)	0/56 (0%)	0/56 (0%)	54/56 (96%)	B4GALT7,SULT1A1
Dermatan Sulfate Biosynthesis	0	0.0339	NaN	2/59 (3%)	0/59 (0%)	0/59 (0%)	57/59 (97%)	B4GALT7,SULT1A1
Pentose Phosphate Pathway (Non-oxidative Branch)	0	0.167	NaN	1/6 (17%)	0/6 (0%)	0/6 (0%)	5/6 (83%)	TALDO1
Glutathione-mediated Detoxification	0	0.0938	NaN	3/32 (9%)	0/32 (0%)	0/32 (0%)	29/32 (91%)	GSTM2,GSTM4,LANCL1
1D-myo-inositol Hexakisphosphate Biosynthesis II (Mammalian)	0	0.0556	NaN	0/18 (0%)	0/18 (0%)	1/18 (6%)	17/18 (94%)	IPMK
Glycerol Degradation I	0	0.167	NaN	1/6 (17%)	0/6 (0%)	0/6 (0%)	5/6 (83%)	GK5
Calcium Transport I	0	0.1	NaN	0/10 (0%)	0/10 (0%)	1/10 (10%)	9/10 (90%)	ATP2B1
Dermatan Sulfate Biosynthesis (Late Stages)	0	0.0217	NaN	1/46 (2%)	0/46 (0%)	0/46 (0%)	45/46 (98%)	SULT1A1
Dermatan Sulfate Degradation (Metazoa)	0	0.118	NaN	0/17 (0%)	0/17 (0%)	2/17 (12%)	15/17 (88%)	CEMIP,CEMIP2
Pentose Phosphate Pathway	0	0.1	NaN	1/10 (10%)	0/10 (0%)	0/10 (0%)	9/10 (90%)	TALDO1
Nicotine Degradation II	0	0.0462	NaN	2/65 (3%)	0/65 (0%)	1/65 (2%)	62/65 (95%)	B4GAT1,CYP1A1,CYP51A1
Citrulline Biosynthesis	0	0.111	NaN	0/9 (0%)	0/9 (0%)	1/9 (11%)	8/9 (89%)	GLS
Selenocysteine Biosynthesis II (Archaea and Eukaryotes)	0	0.167	NaN	1/6 (17%)	0/6 (0%)	0/6 (0%)	5/6 (83%)	SEPSECS
Superpathway of D-myo-inositol (1,4,5)-trisphosphate Metabolism	0	0.0435	NaN	0/23 (0%)	0/23 (0%)	1/23 (4%)	22/23 (96%)	IPMK
Superoxide Radicals Degradation	0	0.125	NaN	1/8 (13%)	0/8 (0%)	0/8 (0%)	7/8 (88%)	NQO1
D-myo-inositol (1,3,4)-trisphosphate Biosynthesis	0	0.0556	NaN	0/18 (0%)	0/18 (0%)	1/18 (6%)	17/18 (94%)	IPMK
Serotonin Degradation	0	0.0597	-2	4/67 (6%)	0/67 (0%)	0/67 (0%)	63/67 (94%)	ADH5,ALDH1B1,B4GAT1,SULT1A1
Leucine Degradation I	0	0.111	NaN	1/9 (11%)	0/9 (0%)	0/9 (0%)	8/9 (89%)	BCAT2
Phenylalanine Degradation IV (Mammalian, via Side Chain)	0	0.0714	NaN	1/14 (7%)	0/14 (0%)	0/14 (0%)	13/14 (93%)	AASDH
UDP-N-acetyl-D-glucosamine Biosynthesis II	0	0.167	NaN	1/6 (17%)	0/6 (0%)	0/6 (0%)	5/6 (83%)	UAP1
Adenine and Adenosine Salvage III	0	0.167	NaN	0/6 (0%)	0/6 (0%)	1/6 (17%)	5/6 (83%)	PNP
Œ≥-glutamyl Cycle	0	0.0909	NaN	1/11 (9%)	0/11 (0%)	0/11 (0%)	10/11 (91%)	GGCT
Purine Ribonucleosides Degradation to Ribose-1-phosphate	0	0.143	NaN	0/7 (0%)	0/7 (0%)	1/7 (14%)	6/7 (86%)	PNP
Ketolysis	0	0.1	NaN	1/10 (10%)	0/10 (0%)	0/10 (0%)	9/10 (90%)	ACAT2
Ceramide Degradation	0	0.167	NaN	0/6 (0%)	0/6 (0%)	1/6 (17%)	5/6 (83%)	ACER3
Gluconeogenesis I	0	0.0385	NaN	1/26 (4%)	0/26 (0%)	0/26 (0%)	25/26 (96%)	MDH1B
Methylglyoxal Degradation III	0	0.105	NaN	2/19 (11%)	0/19 (0%)	0/19 (0%)	17/19 (89%)	PRXL2B,PTGR2
Histamine Degradation	0	0.0588	NaN	1/17 (6%)	0/17 (0%)	0/17 (0%)	16/17 (94%)	ALDH1B1
Dolichyl-diphosphooligosaccharide Biosynthesis	0	0.1	NaN	1/10 (10%)	0/10 (0%)	0/10 (0%)	9/10 (90%)	ALG6
Chondroitin Sulfate Biosynthesis (Late Stages)	0	0.0208	NaN	1/48 (2%)	0/48 (0%)	0/48 (0%)	47/48 (98%)	SULT1A1
Salvage Pathways of Pyrimidine Deoxyribonucleotides	0	0.125	NaN	1/8 (13%)	0/8 (0%)	0/8 (0%)	7/8 (88%)	TK2
Superpathway of Melatonin Degradation	0	0.0615	-1	3/65 (5%)	0/65 (0%)	1/65 (2%)	61/65 (94%)	B4GAT1,CYP1A1,CYP51A1,SULT1A1
Histidine Degradation VI	0	0.0667	NaN	1/15 (7%)	0/15 (0%)	0/15 (0%)	14/15 (93%)	CYP4F11
Glycogen Biosynthesis II (from UDP-D-Glucose)	0	0.143	NaN	1/7 (14%)	0/7 (0%)	0/7 (0%)	6/7 (86%)	GYS1
Noradrenaline and Adrenaline Degradation	0	0.0571	NaN	2/35 (6%)	0/35 (0%)	0/35 (0%)	33/35 (94%)	ADH5,ALDH1B1
Glycoaminoglycan-protein Linkage Region Biosynthesis	0	0.143	NaN	1/7 (14%)	0/7 (0%)	0/7 (0%)	6/7 (86%)	B4GALT7
Pregnenolone Biosynthesis	0	0.0769	NaN	1/13 (8%)	0/13 (0%)	0/13 (0%)	12/13 (92%)	CYP4F11
Rapoport-Luebering Glycolytic Shunt	0	0.167	NaN	0/6 (0%)	0/6 (0%)	1/6 (17%)	5/6 (83%)	TIGAR
Putrescine Degradation III	0	0.0952	NaN	1/21 (5%)	0/21 (0%)	1/21 (5%)	19/21 (90%)	ALDH1B1,SAT1
Fatty Acid Œ±-oxidation	0	0.05	NaN	1/20 (5%)	0/20 (0%)	0/20 (0%)	19/20 (95%)	ALDH1B1
UDP-N-acetyl-D-galactosamine Biosynthesis II	0	0.0769	NaN	1/13 (8%)	0/13 (0%)	0/13 (0%)	12/13 (92%)	UAP1
Oxidative Ethanol Degradation III	0	0.0526	NaN	1/19 (5%)	0/19 (0%)	0/19 (0%)	18/19 (95%)	ALDH1B1
Ethanol Degradation IV	0	0.0435	NaN	1/23 (4%)	0/23 (0%)	0/23 (0%)	22/23 (96%)	ALDH1B1
Ethanol Degradation II	0	0.0625	NaN	2/32 (6%)	0/32 (0%)	0/32 (0%)	30/32 (94%)	ADH5,ALDH1B1
Aspartate Degradation II	0	0.143	NaN	1/7 (14%)	0/7 (0%)	0/7 (0%)	6/7 (86%)	MDH1B
Antioxidant Action of Vitamin C	0	0.0734	0.816	5/109 (5%)	0/109 (0%)	3/109 (3%)	101/109 (93%)	JAK2,MAPK10,MAPK9,NAPEPLD,NFKBIA,PLD1,SLC2A1,TXNRD3
Epithelial Adherens Junction Signaling	0	0.0526	NaN	1/152 (1%)	0/152 (0%)	7/152 (5%)	144/152 (95%)	CLIP1,MAGI1,MYL6,RRAS2,TGFBR1,WASF1,WASL,ZYX
GŒ±i Signaling	0	0.048	1.342	2/125 (2%)	0/125 (0%)	4/125 (3%)	119/125 (95%)	GNG12,HTR1D,PRKAG1,RRAS2,SOS1,STAT3
GŒ±q Signaling	0	0.0886	-0.302	7/158 (4%)	0/158 (0%)	7/158 (4%)	144/158 (91%)	CHP1,CSK,ELK1,GNG12,GYS1,ITPR1,NAPEPLD,NFKBIA,PLD1,PRKCD,RAC3,RGS2,RHOT1,RND3
GŒ±s Signaling	0	0.0654	-0.816	3/107 (3%)	0/107 (0%)	4/107 (4%)	100/107 (93%)	CREB3,CREB3L4,CREBBP,ELK1,GNG12,PRKAG1,RGS2
Inhibition of Matrix Metalloproteases	0	0.0256	NaN	0/39 (0%)	0/39 (0%)	1/39 (3%)	38/39 (97%)	ADAM17
PEDF Signaling	0	0.0488	NaN	0/82 (0%)	0/82 (0%)	4/82 (5%)	78/82 (95%)	ELK1,NFKBIA,RRAS2,TCF12
Regulation of Cellular Mechanics by Calpain Protease	0	0.0811	2.236	2/74 (3%)	0/74 (0%)	4/74 (5%)	68/74 (92%)	CAPN8,CCNA2,CDKN1B,ITGA3,PXN,RRAS2
Remodeling of Epithelial Adherens Junctions	0	0.0294	NaN	0/68 (0%)	0/68 (0%)	2/68 (3%)	66/68 (97%)	CLIP1,ZYX
Agranulocyte Adhesion and Diapedesis	0	0.0312	NaN	0/192 (0%)	0/192 (0%)	6/192 (3%)	186/192 (97%)	CLDN1,CLDN15,IL18,ITGA3,MYL6,SDC4
Granulocyte Adhesion and Diapedesis	0	0.0291	NaN	0/172 (0%)	0/172 (0%)	5/172 (3%)	167/172 (97%)	CLDN1,CLDN15,IL18,IL1RAP,SDC4
Regulation of the Epithelial-Mesenchymal Transition Pathway	0	0.0573	NaN	5/192 (3%)	0/192 (0%)	6/192 (3%)	181/192 (94%)	ADAM17,EGR1,FRS2,GSC,JAK2,MAP2K5,RRAS2,SMAD2,SOS1,STAT3,TGFBR1
Role of p14/p19ARF in Tumor Suppression	0	0.069	NaN	2/29 (7%)	0/29 (0%)	0/29 (0%)	27/29 (93%)	NPM3,POLR3D
Sperm Motility	0	0.0717	-1.342	9/223 (4%)	0/223 (0%)	7/223 (3%)	207/223 (93%)	CLK1,CLK4,CSK,EPHA2,EPHA4,ITPR1,JAK2,LMTK2,MAP2K5,MAP3K11,MERTK,PRKAG1,PRKCD,RET,TEC,TWF1
Tec Kinase Signaling	0	0.0867	0	8/173 (5%)	0/173 (0%)	7/173 (4%)	158/173 (91%)	GNAZ,GNG12,GTF2I,ITGA3,JAK2,MAPK10,MAPK9,PRKCD,RAC3,RHOT1,RND3,STAT3,TEC,TNFRSF10A,TNFRSF10B
UVB-Induced MAPK Signaling	0	0.0962	-0.447	3/52 (6%)	0/52 (0%)	2/52 (4%)	47/52 (90%)	MAPK10,MAPK9,PRKCD,RPS6KA3,RPS6KA5
UVC-Induced MAPK Signaling	0	0.0784	-1	3/51 (6%)	0/51 (0%)	1/51 (2%)	47/51 (92%)	MAPK10,MAPK9,PRKCD,RRAS2
STAT3 Pathway	0	0.0815	-0.632	4/135 (3%)	0/135 (0%)	7/135 (5%)	124/135 (92%)	CDKN1A,JAK2,MAP3K11,MAPK10,MAPK9,RRAS2,SOCS4,SOCS5,STAT3,TGFBR1,VEGFA
Oxidative Phosphorylation	0	0.0826	-3	9/109 (8%)	0/109 (0%)	0/109 (0%)	100/109 (92%)	ATPAF1,COX15,NDUFA7,NDUFA8,NDUFB10,NDUFB3,NDUFB9,NDUFS2,NDUFV3
PCP pathway	0	0.05	NaN	2/60 (3%)	0/60 (0%)	1/60 (2%)	57/60 (95%)	JUNB,MAPK10,MAPK9
Wnt/Ca+ pathway	0	0.0806	-0.447	3/62 (5%)	0/62 (0%)	2/62 (3%)	57/62 (92%)	CREB3,CREB3L4,CREBBP,NFAT5,PDE6D
Parkinson's Signaling	0	0.0625	NaN	1/16 (6%)	0/16 (0%)	0/16 (0%)	15/16 (94%)	PARK7
Estrogen Receptor Signaling	0	0.0793	-0.816	15/328 (5%)	0/328 (0%)	11/328 (3%)	302/328 (92%)	CDK8,CDKN1A,CREB3,CREB3L4,CREBBP,EIF2B3,EIF2B5,GNAZ,HES1,HNRNPD,HSP90AA1,HSP90AB1,JAK2,LIMK1,MED1,MED18,MYL6,NCOA3,NR3C1,PRKAG1,PRKCD,PRKDC,RRAS2,SOS1,VEGFA,VEGFC
Toll-like Receptor Signaling	0	0.0789	0	3/76 (4%)	0/76 (0%)	3/76 (4%)	70/76 (92%)	EIF2AK2,ELK1,IL18,IRAK4,MAP4K4,NFKBIA
EGF Signaling	0	0.0727	1	1/55 (2%)	0/55 (0%)	3/55 (5%)	51/55 (93%)	ELK1,ITPR1,SOS1,STAT3
PI3K/AKT Signaling	0	0.0865	0	9/185 (5%)	0/185 (0%)	7/185 (4%)	169/185 (91%)	CDKN1A,CDKN1B,ELP1,GDF15,GYS1,HSP90AA1,HSP90AB1,ITGA3,JAK2,NFKBIA,PPM1L,PPP2R5C,PPP2R5D,RRAS2,SOS1,THEM4
PTEN Signaling	0	0.0809	0.632	5/136 (4%)	0/136 (0%)	6/136 (4%)	125/136 (92%)	CDKN1A,CDKN1B,CNKSR3,ELP1,ITGA3,MAGI1,MCRS1,RAC3,RRAS2,SOS1,TGFBR1
Nitric Oxide Signaling in the Cardiovascular System	0	0.0707	-0.378	4/99 (4%)	0/99 (0%)	3/99 (3%)	92/99 (93%)	HSP90AA1,HSP90AB1,ITPR1,PRKAG1,PRKCD,VEGFA,VEGFC
Interferon Signaling	0	0.0556	NaN	1/36 (3%)	0/36 (0%)	1/36 (3%)	34/36 (94%)	IFNGR1,JAK2
IL-2 Signaling	0	0.0492	NaN	1/61 (2%)	0/61 (0%)	2/61 (3%)	58/61 (95%)	ELK1,RRAS2,SOS1
Amyloid Processing	0	0.08	NaN	3/50 (6%)	0/50 (0%)	1/50 (2%)	46/50 (92%)	CAPN8,CDK5,MAPT,PRKAG1
Endoplasmic Reticulum Stress Pathway	0	0.0476	NaN	0/21 (0%)	0/21 (0%)	1/21 (5%)	20/21 (95%)	DNAJC3
JAK/Stat Signaling	0	0.0875	-1.134	2/80 (3%)	0/80 (0%)	5/80 (6%)	73/80 (91%)	CDKN1A,JAK2,RRAS2,SOCS4,SOCS5,SOS1,STAT3
GABA Receptor Signaling	0	0.0211	NaN	2/95 (2%)	0/95 (0%)	0/95 (0%)	93/95 (98%)	CACNB3,NSF
Xenobiotic Metabolism Signaling	0	0.0801	NaN	16/287 (6%)	0/287 (0%)	7/287 (2%)	264/287 (92%)	ALDH1B1,CITED2,CREBBP,CYP1A1,DNAJC7,GSTM2,GSTM4,HSP90AA1,HSP90AB1,MAP2K5,MAP3K11,MAPK9,MED1,NFE2L2,NQO1,NQO2,PPM1L,PPP2R5C,PPP2R5D,PRKCD,PTGES3,RRAS2,SULT1A1
IL-4 Signaling	0	0.0588	NaN	2/85 (2%)	0/85 (0%)	3/85 (4%)	80/85 (94%)	JAK2,NFAT5,NR3C1,RRAS2,SOS1
Antigen Presentation Pathway	0	0.0256	NaN	1/39 (3%)	0/39 (0%)	0/39 (0%)	38/39 (97%)	PSMB6
B Cell Receptor Signaling	0	0.0753	0.832	7/186 (4%)	0/186 (0%)	7/186 (4%)	172/186 (92%)	BCL6,CREB3,CREB3L4,CREBBP,CSK,EGR1,ELK1,ELP1,MAP3K11,MAPK9,NFAT5,NFKBIA,RRAS2,SOS1
Wnt/Œ≤-catenin Signaling	0	0.0636	-0.302	3/173 (2%)	0/173 (0%)	8/173 (5%)	162/173 (94%)	CD44,CREBBP,PPM1L,PPP2R5C,PPP2R5D,RARA,RARB,RARG,SOX12,SOX4,TGFBR1
Serotonin Receptor Signaling	0	0.093	NaN	3/43 (7%)	0/43 (0%)	1/43 (2%)	39/43 (91%)	HTR1D,PCBD1,QDPR,SPR
Insulin Receptor Signaling	0	0.0857	0	7/140 (5%)	0/140 (0%)	5/140 (4%)	128/140 (91%)	ACLY,CRKL,EIF2B3,EIF2B5,GYS1,IRS2,JAK2,PPP1R7,PRKAG1,RRAS2,SGK1,SOS1
Phototransduction Pathway	0	0.0377	NaN	2/53 (4%)	0/53 (0%)	0/53 (0%)	51/53 (96%)	PDE6D,PRKAG1
Chemokine Signaling	0	0.025	NaN	1/80 (1%)	0/80 (0%)	1/80 (1%)	78/80 (98%)	LIMK1,RRAS2
Neurotrophin/TRK Signaling	0	0.0921	-0.816	5/76 (7%)	0/76 (0%)	2/76 (3%)	69/76 (91%)	CREB3,CREB3L4,CREBBP,FRS2,MAP2K5,RRAS2,SOS1
Sonic Hedgehog Signaling	0	0.103	NaN	2/29 (7%)	0/29 (0%)	1/29 (3%)	26/29 (90%)	ARRB2,GLIS2,PRKAG1
Integrin Signaling	0	0.061	0.577	5/213 (2%)	0/213 (0%)	8/213 (4%)	200/213 (94%)	CAPN8,CRKL,GRB7,ITGA3,MAP3K11,PXN,RAC3,RHOT1,RND3,RRAS2,SOS1,WASL,ZYX
cAMP-mediated signaling	0	0.0702	-1.387	8/228 (4%)	0/228 (0%)	8/228 (4%)	212/228 (93%)	AKAP12,AKAP5,APEX1,CREB3,CREB3L4,CREBBP,DUSP1,HTR1D,LAMTOR3,MPPE1,NAPEPLD,PDE12,PDE6D,RGS2,STAT3,TDP2
Glutamate Receptor Signaling	0	0.0175	NaN	0/57 (0%)	0/57 (0%)	1/57 (2%)	56/57 (98%)	GLS
TGF-Œ≤ Signaling	0	0.0938	0.816	4/96 (4%)	0/96 (0%)	5/96 (5%)	87/96 (91%)	CREBBP,GSC,MAPK9,RNF111,RRAS2,SMAD2,SOS1,TGFBR1,ZFYVE9
Notch Signaling	0	0.0541	NaN	0/37 (0%)	0/37 (0%)	2/37 (5%)	35/37 (95%)	ADAM17,HES1
NF-Œ∫B Signaling	0	0.0559	-0.333	5/179 (3%)	0/179 (0%)	5/179 (3%)	169/179 (94%)	CREBBP,EIF2AK2,IL18,IRAK4,MAP4K4,NFKBIA,RRAS2,TDP2,TGFBR1,TRADD
VEGF Signaling	0	0.0909	0.447	4/99 (4%)	0/99 (0%)	5/99 (5%)	90/99 (91%)	EIF1,EIF2B3,EIF2B5,EIF2S2,PXN,RRAS2,SOS1,VEGFA,VEGFC
T Cell Receptor Signaling	0	0.0755	NaN	3/106 (3%)	0/106 (0%)	5/106 (5%)	98/106 (92%)	CSK,ELK1,ELP1,NFAT5,NFKBIA,RRAS2,SOS1,TEC
G-Protein Coupled Receptor Signaling	0	0.0696	NaN	10/273 (4%)	0/273 (0%)	9/273 (3%)	254/273 (93%)	APEX1,CREB3,CREB3L4,CREBBP,DUSP1,ELP1,HTR1D,LAMTOR3,MPPE1,NAPEPLD,NFKBIA,PDE12,PDE6D,PRKAG1,RGS2,RRAS2,SOS1,STAT3,TDP2
PDGF Signaling	0	0.0814	0.378	3/86 (3%)	0/86 (0%)	4/86 (5%)	79/86 (92%)	CRKL,EIF2AK2,ELK1,JAK2,RRAS2,SOS1,STAT3
BMP signaling pathway	0	0.0706	-0.816	4/85 (5%)	0/85 (0%)	2/85 (2%)	79/85 (93%)	CREBBP,MAPK10,MAPK9,PRKAG1,RRAS2,SOS1
GPCR-Mediated Integration of Enteroendocrine Signaling Exemplified by an L Cell	0	0.0274	NaN	1/73 (1%)	0/73 (0%)	1/73 (1%)	71/73 (97%)	ITPR1,PRKAG1
GPCR-Mediated Nutrient Sensing in Enteroendocrine Cells	0	0.0446	-0.447	3/112 (3%)	0/112 (0%)	2/112 (2%)	107/112 (96%)	CACNB3,GNG12,ITPR1,PRKAG1,PRKCD
Gustation Pathway	0	0.0584	NaN	7/154 (5%)	0/154 (0%)	2/154 (1%)	145/154 (94%)	APEX1,CACNB3,ITPR1,MPPE1,NAPEPLD,PDE12,PDE6D,PRKAG1,TDP2
Phagosome Formation	0	0.0376	NaN	3/133 (2%)	0/133 (0%)	2/133 (2%)	128/133 (96%)	ITGA3,PRKCD,RAC3,RHOT1,RND3
Macropinocytosis Signaling	0	0.0263	NaN	1/76 (1%)	0/76 (0%)	1/76 (1%)	74/76 (97%)	PRKCD,RRAS2
Inflammasome pathway	0	0.1	NaN	1/20 (5%)	0/20 (0%)	1/20 (5%)	18/20 (90%)	IL18,PYCARD
PD-1, PD-L1 cancer immunotherapy pathway	0	0.0849	0.707	4/106 (4%)	0/106 (0%)	5/106 (5%)	97/106 (92%)	CDKN1B,CIP2A,CSK,ELK1,IFNGR1,JAK2,LATS2,SKP2,YAP1
Cancer Drug Resistance By Drug Efflux	0	0.0172	NaN	0/58 (0%)	0/58 (0%)	1/58 (2%)	57/58 (98%)	RRAS2
Th1 and Th2 Activation Pathway	0	0.0409	NaN	2/171 (1%)	0/171 (0%)	5/171 (3%)	164/171 (96%)	CHD4,IFNGR1,IL18,JAK2,NFIL3,STAT3,TGFBR1
Th1 Pathway	0	0.0413	1.342	1/121 (1%)	0/121 (0%)	4/121 (3%)	116/121 (96%)	IFNGR1,IL18,JAK2,NFIL3,STAT3
Th2 Pathway	0	0.0221	NaN	2/136 (1%)	0/136 (0%)	1/136 (1%)	133/136 (98%)	CHD4,JAK2,TGFBR1
Osteoarthritis Pathway	0	0.0727	1.807	4/220 (2%)	0/220 (0%)	12/220 (5%)	204/220 (93%)	CASP6,CREB3,CREB3L4,CREBBP,GLIS2,HES1,IL1RAP,ITGA3,PRKAG1,SDC4,SIK3,SIRT1,SMAD2,TGFBR1,VEGFA,VEGFC
GP6 Signaling Pathway	0	0.0168	NaN	1/119 (1%)	0/119 (0%)	1/119 (1%)	117/119 (98%)	ITPR1,PRKCD
IL-7 Signaling Pathway	0	0.0513	NaN	1/78 (1%)	0/78 (0%)	3/78 (4%)	74/78 (95%)	BCL6,CDKN1B,SLC2A1,SOS1
Neuroinflammation Signaling Pathway	0	0.0633	-0.943	11/300 (4%)	0/300 (0%)	8/300 (3%)	281/300 (94%)	BIRC6,CHP1,CREB3,CREB3L4,CREBBP,ELP1,GLS,IFNGR1,IL18,IRAK4,JAK2,MAPK10,MAPK6,MAPK9,MAPT,NFAT5,NFE2L2,PYCARD,TGFBR1
Opioid Signaling Pathway	0	0.085	-1.414	12/247 (5%)	0/247 (0%)	9/247 (4%)	226/247 (91%)	ARRB2,CACNB3,CDKN1B,CLTA,CREB3,CREB3L4,CREBBP,ELK1,ITPR1,MAP2K5,MAPK6,NFKBIA,OGFR,PRKAG1,PRKCD,RAC3,RPS6KA3,RPS6KA4,RPS6KA5,RRAS2,SOS1
Adrenomedullin signaling pathway	0	0.0558	-0.905	7/197 (4%)	0/197 (0%)	4/197 (2%)	186/197 (94%)	CSK,ELK1,IL18,ITPR1,MAP2K5,MAPK10,MAPK6,MAPK9,PRKAG1,RRAS2,SOS1
Th17 Activation Pathway	0	0.0659	0.816	4/91 (4%)	0/91 (0%)	2/91 (2%)	85/91 (93%)	HSP90AA1,HSP90AB1,IRAK4,JAK2,NFAT5,STAT3
SPINK1 Pancreatic Cancer Pathway	0	0.0333	NaN	0/60 (0%)	0/60 (0%)	2/60 (3%)	58/60 (97%)	SMAD2,TGFBR1
SPINK1 General Cancer Pathway	0	0.0435	NaN	1/69 (1%)	0/69 (0%)	2/69 (3%)	66/69 (96%)	JAK2,RRAS2,STAT3
Endocannabinoid Neuronal Synapse Pathway	0	0.0703	-1	8/128 (6%)	0/128 (0%)	1/128 (1%)	119/128 (93%)	CACNB3,CHP1,ITPR1,MAPK10,MAPK6,MAPK9,NAPEPLD,NDUFS2,PRKAG1
Endocannabinoid Cancer Inhibition Pathway	0	0.0909	-0.832	7/143 (5%)	0/143 (0%)	6/143 (4%)	130/143 (91%)	ATF3,CASP6,CDKN1A,CDKN1B,CREB3,CREB3L4,CREBBP,MAP2K5,NSMAF,PRKAG1,SPTLC2,VEGFA,VEGFC
Apelin Pancreas Signaling Pathway	0	0.0682	NaN	3/44 (7%)	0/44 (0%)	0/44 (0%)	41/44 (93%)	MAPK10,MAPK9,PRKAG1
Apelin Liver Signaling Pathway	0	0.115	NaN	2/26 (8%)	0/26 (0%)	1/26 (4%)	23/26 (88%)	EDN1,MAPK10,MAPK9
Apelin Cardiac Fibroblast Signaling Pathway	0	0.0435	NaN	1/23 (4%)	0/23 (0%)	0/23 (0%)	22/23 (96%)	PRKAG1
Apelin Adipocyte Signaling Pathway	0	0.061	-2.236	5/82 (6%)	0/82 (0%)	0/82 (0%)	77/82 (94%)	GSTM2,MAPK10,MAPK6,MAPK9,PRKAG1
Apelin Cardiomyocyte Signaling Pathway	0	0.0707	-1.134	5/99 (5%)	0/99 (0%)	2/99 (2%)	92/99 (93%)	ITPR1,MAPK10,MAPK6,MAPK9,MYL6,PRKCD,SLC9A2
Apelin Endothelial Signaling Pathway	0	0.0435	-1.342	4/115 (3%)	0/115 (0%)	1/115 (1%)	110/115 (96%)	MAPK10,MAPK9,PRKAG1,PRKCD,RRAS2
Apelin Muscle Signaling Pathway	0	0.0526	NaN	1/19 (5%)	0/19 (0%)	0/19 (0%)	18/19 (95%)	PRKAG1
Cardiac Hypertrophy Signaling (Enhanced)	0	0.0625	-0.365	17/496 (3%)	0/496 (0%)	14/496 (3%)	465/496 (94%)	APEX1,CHP1,CLCF1,DIAPH1,EDN1,EIF2B3,EIF2B5,ELK1,HDAC11,IL18,ITGA3,ITPR1,JAK2,MAP2K5,MAP3K11,MAPK10,MAPK9,MAPKAPK3,MPPE1,NAPEPLD,NFAT5,PDE12,PDE6D,PRKAG1,PRKCD,RCAN1,RPS6KA5,RRAS2,STAT3,TDP2,TGFBR1
FAT10 Signaling Pathway	0	0.111	NaN	1/18 (6%)	0/18 (0%)	1/18 (6%)	16/18 (89%)	MAP1LC3B,PSMD4
T Cell Exhaustion Signaling Pathway	0	0.0743	0.632	5/175 (3%)	0/175 (0%)	8/175 (5%)	162/175 (93%)	BCL6,JAK2,MAPK10,MAPK9,NFAT5,PPM1L,PPP2R5C,PPP2R5D,RRAS2,SMAD2,STAT3,TGFBR1,VEGFA
Synaptogenesis Signaling Pathway	0	0.0897	0	16/312 (5%)	0/312 (0%)	12/312 (4%)	284/312 (91%)	CACNB3,CADM1,CDK5,CREB3,CREB3L4,CREBBP,CRKL,EFNA1,EFNB2,EPHA2,EPHA4,ITPR1,LIMK1,LRP8,MAP1B,MAPT,NAP1L4,NAPA,NAPG,NSF,PRKAG1,PRKCD,RRAS2,SOS1,STX16,VTI1A,WASF1,WASL
IL-23 Signaling Pathway	0	0.0682	NaN	1/44 (2%)	0/44 (0%)	2/44 (5%)	41/44 (93%)	JAK2,NFKBIA,STAT3
Systemic Lupus Erythematosus In T Cell Signaling Pathway	0	0.0569	0.688	10/334 (3%)	0/334 (0%)	9/334 (3%)	315/334 (94%)	BCL6,CASP6,CD44,CHP1,CREB3,CREB3L4,CREBBP,ELF1,ITPR1,MAP2K5,PPM1L,PPP2R5C,PPP2R5D,RAC3,RHOT1,RND3,RRAS2,SOS1,STAT3
Systemic Lupus Erythematosus In B Cell Signaling Pathway	0	0.0545	0.258	8/275 (3%)	0/275 (0%)	7/275 (3%)	260/275 (95%)	CHP1,CLCF1,CSK,IFNGR1,IL18,IRAK4,ISG20,JAK2,MAP4K4,NFAT5,PRKCD,RAC3,RRAS2,SOS1,STAT3
White Adipose Tissue Browning Pathway	0	0.0853	0.905	5/129 (4%)	0/129 (0%)	6/129 (5%)	118/129 (91%)	CACNB3,CREB3,CREB3L4,CREBBP,HIF1AN,PRKAG1,RARA,RARB,RARG,SIRT1,VEGFA
HOTAIR Regulatory Pathway	0	0.0625	0.632	4/160 (3%)	0/160 (0%)	6/160 (4%)	150/160 (94%)	AGO1,BRD4,CD44,CDKN1A,CREBBP,DNMT3B,DZIP3,NFKBIA,SNUPN,STAT3
Hepatic Fibrosis Signaling Pathway	0	0.0904	1.029	14/376 (4%)	0/376 (0%)	20/376 (5%)	342/376 (91%)	BRD4,CDKN1B,CREB3,CREB3L4,CREBBP,EDN1,ELK1,GLIS2,IL18,IL1RAP,IRAK4,IRS2,ITGA3,JAK2,MAP2K5,MAPK10,MAPK9,MYL6,NFKBIA,PRKAG1,PRKCD,RAC3,RHOT1,RND3,RRAS2,SIRT3,SMAD2,SOS1,STAT3,TGFBR1,TRADD,VEGFA,VEGFC,YAP1
Necroptosis Signaling Pathway	0	0.0892	-1.069	10/157 (6%)	0/157 (0%)	4/157 (3%)	143/157 (91%)	CAPN8,CHP1,EIF2AK2,GLUD1,MERTK,MLKL,PYCARD,SLC25A10,TIMM44,TNFRSF10A,TNFRSF10B,TOMM70,TRADD,VDAC3
Xenobiotic Metabolism General Signaling Pathway	0	0.0769	-1.508	8/143 (6%)	0/143 (0%)	3/143 (2%)	132/143 (92%)	CREBBP,GSTM2,GSTM4,MAP2K5,MAP3K11,MAPK9,NFE2L2,NQO1,NQO2,PRKCD,RRAS2
Xenobiotic Metabolism CAR Signaling Pathway	0	0.0847	-0.5	11/189 (6%)	0/189 (0%)	5/189 (3%)	173/189 (92%)	ALDH1B1,CITED2,CREBBP,CYP1A1,DNAJC7,GSTM2,GSTM4,HSP90AA1,HSP90AB1,MAP2K5,MED1,PPM1L,PPP2R5C,PPP2R5D,PRKCD,SULT1A1
Xenobiotic Metabolism PXR Signaling Pathway	0	0.0729	0.535	11/192 (6%)	0/192 (0%)	3/192 (2%)	178/192 (93%)	ALDH1B1,CDK5,CITED2,CREBBP,DNAJC7,GSTM2,GSTM4,HSP90AA1,HSP90AB1,MED1,PPP1R7,PRKAG1,PRKCD,SULT1A1
Semaphorin Neuronal Repulsive Signaling Pathway	0	0.0719	1.265	5/139 (4%)	0/139 (0%)	5/139 (4%)	129/139 (93%)	CD44,CDK5,ITGA3,LIMK1,MAP2K5,MAPT,MYL6,NRP1,PLXNA2,PRKAG1
Regulation Of The Epithelial Mesenchymal Transition By Growth Factors Pathway	0	0.0745	-0.535	7/188 (4%)	0/188 (0%)	7/188 (4%)	174/188 (93%)	EGR1,FRS2,GSC,JAK2,LATS2,MAP2K5,MAPK10,MAPK9,RRAS2,SMAD2,SOS1,STAT3,TGFBR1,YAP1
Regulation Of The Epithelial Mesenchymal Transition In Development Pathway	0	0.0357	NaN	1/84 (1%)	0/84 (0%)	2/84 (2%)	81/84 (96%)	ADAM17,GLIS2,GSC
Coronavirus Pathogenesis Pathway	0	0.0867	0	5/150 (3%)	0/150 (0%)	8/150 (5%)	137/150 (91%)	ADAM17,E2F3,ELK1,MAPK10,MAPK9,NFKBIA,PA2G4,PYCARD,RPS4X,STAT3,TGFBR1,TMPRSS2,TNPO2
Coronavirus Replication Pathway	0	0.0667	NaN	2/45 (4%)	0/45 (0%)	1/45 (2%)	42/45 (93%)	COPB2,COPG1,TMPRSS2
Tumor Microenvironment Pathway	0	0.0398	1.89	1/176 (1%)	0/176 (0%)	6/176 (3%)	169/176 (96%)	CD44,JAK2,RRAS2,SLC2A1,STAT3,VEGFA,VEGFC
MSP-RON Signaling In Cancer Cells Pathway	0	0.0821	1.508	2/134 (1%)	0/134 (0%)	9/134 (7%)	123/134 (92%)	CREB3,CREB3L4,CREBBP,ELF1,NFKBIA,RPS6KA3,RRAS2,SMAD2,STAT3,VEGFA,VEGFC
MSP-RON Signaling In Macrophages Pathway	0	0.0708	0.707	3/113 (3%)	0/113 (0%)	5/113 (4%)	105/113 (93%)	CREB3,CREB3L4,CREBBP,IFNGR1,JAK2,RRAS2,SBNO2,STAT3
Calcium Signaling	0	0.0728	0.632	10/206 (5%)	0/206 (0%)	5/206 (2%)	191/206 (93%)	AKAP5,ATP2B1,CACNB3,CHP1,CREB3,CREB3L4,CREBBP,HDAC11,ITPR1,MYL6,NFAT5,PRKAG1,RCAN1,SLC8B1,TNNT1
GM-CSF Signaling	0	0.0714	0.447	2/70 (3%)	0/70 (0%)	3/70 (4%)	65/70 (93%)	ELK1,JAK2,RRAS2,SOS1,STAT3
Complement System	0	0.0541	NaN	0/37 (0%)	0/37 (0%)	2/37 (5%)	35/37 (95%)	CD46,CD55
Eicosanoid Signaling	0	0.0152	NaN	1/66 (2%)	0/66 (0%)	0/66 (0%)	65/66 (98%)	LTA4H

## Sheet: Table S5
Table S5. Enriched upstream modulator in OU regulated genes
¬© 2000-2020 QIAGEN. All rights reserved.
Upstream Regulator	Expr Fold Change	Molecule Type	Predicted Activation State	Activation z-score	Flags	p-value of overlap	Target Molecules in Dataset
ESRRG		ligand-dependent nuclear receptor	Activated	3.11		0.152	ACADM,CDKN1A,CDKN1B,DLAT,FH,NR3C1,NRP1,PDHA1,SUCLG1,VEGFA
MRTFB		transcription regulator	Activated	2.09		1	ADM,CCN1,CLDN15,CRIM1,DIAPH3,DNAJB4,EDN1,F11R,LMNA,MAFK,MYH9,NREP,SGK1,SLPI,SRF,TST
LEF1		transcription regulator	Activated	2.333		1	ARRDC4,CASP3,CDKN1A,GEM,IFT80,NCOA7,PPM1L,RRAGD,SGK1,SPECC1,TSC22D1
HIF1A		transcription regulator	Activated	2.513		0.127	ADAM17,ADM,AKAP12,ASNS,BHLHE40,BNIP3L,CARS1,CCN1,CD164,CDKN1A,CDKN1B,CITED2,CLDN1,DNASE1,E2F3,EDN1,EED,EPAS1,ERBB2,FAM53C,GADD45B,IGFBP3,IL6,IRS2,ITGAV,ITPR1,KDM3A,MGMT,NAE1,NBN,NDRG1,NR4A3,NRF1,P4HA1,P4HA2,PDHA1,PHLPP1,RAPGEF6,RET,SDC4,SLC39A7,SRD5A1,ST3GAL1,STAT3,TMEM128,VEGFA,VEGFC
CEBPA		transcription regulator	Activated	2.206		1	ABCA3,AKAP12,ASNS,CDK4,CDKN1A,DGAT2,F8,IGFBP3,IL6,IRS2,KDM3A,NFIL3,NRP1,OVOL1,PFN2,PTPN3,PUM1,SULT1A3/SULT1A4,TNFRSF10A,TRAF4,TRIB1
NUPR1		transcription regulator	Activated	6.39		3.27e-21	ABCC5,ADAM22,ADM,AEN,AGRN,AKAP12,ATF3,AVPI1,BLM,BRCC3,CARD8,CARMIL1,CASP2,CCDC77,CCN1,CD63,CDK4,CDKN1B,CENPL,CHD4,CHMP1B,CITED2,CNIH2,CNPY4,COA5,CROT,CTPS2,DDIT3,DDX46,DNMT3B,DNTTIP1,DPH6,DSN1,EME1,ERCC6L,EXO1,FCHSD2,GDF15,GPCPD1,H1-5,H2BC14,H3C1,ING2,IP6K2,IPP,IRS2,KDM3A,LMNB1,MAFG,MAN2B2,MAT2A,MKKS,MMD,MMS22L,MRS2,MSH6,MTRES1,NAPEPLD,NDRG1,NEMP1,NFIB,NFIL3,NR1D1,NRSN2,NSF,NSL1,OSGEPL1,P4HA2,PAR…
CREB1		transcription regulator	Activated	3.11		0.0887	ADM,AKAP13,AKAP8L,ALAS1,AQP11,ARHGAP35,ATF3,BCAP29,BHLHE40,CAPN5,CARS1,CCN1,CDKN1A,CGA,CIART,CRIM1,CSRNP1,CYP51A1,DUSP1,EDN1,ERRFI1,GADD45B,GEM,GLS,GPNMB,GPR19,IDI1,IL6,IMPACT,IRS2,MAT2A,MCM5,MCM6,MEST,MVD,MVK,NEO1,NF1,NFIL3,NPC2,NR4A3,NREP,NRP1,OCIAD2,PAM,PCDH19,PER1,PER2,PGM2L1,PPP1R15A,RELT,RRAS2,SAT1,SGK1,SIK3,SLC19A1,SRD5A1,STAT3,TENT5A,THOP1,TINF2,TIPARP,TOM1,TSKU,VEGFA
ARNT		transcription regulator	Activated	2.218	bias	0.0417	ADAM17,ADM,ATP5PO,BHLHE40,CDK4,CITED2,CLDN1,CYP1A1,CYP1B1,EDN1,EPAS1,IRS2,ITGAV,MYL6,NDUFS3,OAZ1,PGM2,VEGFA
POU5F1		transcription regulator	Activated	2.038		0.147	ANKRD17,BCL2L2,BIRC6,BNIP3L,CASP2,CASP3,CASP6,CGA,DFFA,DNMT3B,DSP,DUSP1,DUSP4,ECSIT,EED,EPHA2,FADD,GSC,ID3,IER5,IL6,LHX2,NRP1,OVOL1,PARP1,PHB,PHC1,PYCARD,SIRT1,SMAD1,TASOR,TDRD7,TET1,TNFRSF10A,TNFRSF10B,TRAF4,VEGFA,YAP1
TFEB		transcription regulator	Activated	2.8	bias	0.000399	ATP6V0C,ATP6V1A,ATP6V1B2,ATP6V1C1,CLCN7,MCOLN1,NEU1,PIP4P1,SCPEP1,TPP1,VEGFA
FOXO4		transcription regulator	Activated	2.352		0.00137	ANXA3,BCL6,CAT,CCNG2,CDKN1A,CDKN1B,CYP51A1,ELOVL6,ENPEP,FDFT1,GADD45B,IDI1,IL1R1,LEMD3,MAP1LC3B,OVOL1,PRKCD,PSMD11,SGK1,TXNIP,VEGFA
CLOCK	-1.998	transcription regulator	Activated	2.846		0.0055	ANKRD12,ARNT2,BHLHE40,BPHL,CBR1,CLIP1,CLOCK,CTPS2,CYP51A1,DDIT3,DNAJB9,EFHC1,ELOVL6,GADD45B,GALNT11,GSKIP,HACD2,HSF2,HSPH1,IL18BP,MEN1,MEST,NFIL3,NOCT,NR1D1,OSTM1,PER1,PER2,PRDX3,PTPN14,RAP2A,SOS2,SRD5A1,TEF,TMEM222,TNFAIP1,WEE1,WWC3
KLF4		transcription regulator	Activated	2.712		1	ANKRD17,CASP3,CDKN1A,CDKN1B,CYP1A1,DSP,DUSP1,DUSP4,ECSIT,EPHA2,ID3,IER5,NF1,NRP1,OVOL1,RYBP,SERPINH1,SLPI,SMAD1,VEGFA,YAP1
PGR		ligand-dependent nuclear receptor	Activated	2		0.0176	AKAP13,AMD1,AP1G1,ATP1B1,BCL6,CDKN1A,CGA,CPT2,DNAJB4,EDN1,ENC1,EPAS1,ERBB2,GLS,GPRC5A,IL1R1,IRS2,KCNK1,LIG1,MAT2A,NDRG1,NFKBIA,NPC1,NQO2,NSUN5,OGG1,P4HA2,PFN2,PSG9,PTP4A1,SIK3,SLC31A2,SLC9A3R1,SRSF7,ST3GAL1,STAT3,TBC1D8,TIPARP
AHR		ligand-dependent nuclear receptor	Activated	2.902		1	ADM,ALDH1B1,ATP2B1,CBR1,CCNG2,CDK4,CDKN1A,CDKN1B,CDKN2C,CYP1A1,CYP1B1,DNAJB1,EDN1,EHD1,ENPEP,GPAM,HSP90AA1,HSPH1,IL6,NFE2L2,NOTCH3,PI4K2A,PPP1R15A,SDSL,SIRT1,STAT3,TIPARP,VEGFA,VEGFC
E2F6		transcription regulator	Activated	2.449		0.0055	CBX5,CDC45,CDC7,FNTB,KDM3A,LIG1,MCM5,RAD51,RBBP8,RECQL,RFX5,SRSF1,WDR36
SMAD3	3.498	transcription regulator	Activated	2.139		1	ABI2,CCNG2,CDK4,CDKN1A,CKS1B,CYP51A1,DDIT3,DUSP4,EDN1,FDFT1,GADD45B,GLS,ID3,IL6,MBOAT2,PABPC4,RPS8,SMAD1,SMAD3,STAT3,VEGFA,VEGFC,ZYX
SMARCB1		transcription regulator	Activated	2.842		0.383	ATP1B1,BNIP3L,CDC7,CDKN1A,CDKN2C,CDT1,ERBB2,F11R,MCM5,NEO1,PELI1,PLCL1,PLXNB2,PRIM1,RAD54B,RND3,SKP2,SLC37A4
CEBPD		transcription regulator	Activated	2.176		1	ASNS,CDKN1A,CDKN1B,CYP1A1,DDIT3,IL6,VEGFC
PTTG1	2.059	transcription regulator	Activated	2.869		0.000327	APEX1,CDKN1A,DCLRE1A,LIG1,MGMT,MSH3,NPRL3,PMS1,PMS2,POLH,POLI,RAD50,RAD51B,RAD51C,TERF1,UBE2B,VEGFA
NRIP1		transcription regulator	Activated	2.172		0.259	CCNG2,CDKN1A,CYP1A1,IL6,LCOR,MMD,PDK2,SUOX
FOXO3		transcription regulator	Activated	3.324		0.00117	ANXA3,APEX1,BCL6,BNIP3L,CAT,CCN1,CCNG2,CDC45,CDK4,CDKN1A,CDKN1B,CDT1,CEP55,CLDN1,DDIT3,ENPEP,EXO1,GADD45B,IARS1,IL1R1,IL6,IP6K2,IRS2,LARS1,LEMD3,MAP1LC3B,MBNL1,NDRG1,NFKBIA,OSGIN2,OVOL1,PAWR,PPP1R15A,PPRC1,PRDX3,PRKCD,PRNP,PTTG1,SAC3D1,SGK1,SIRT1,SIX4,SKP2,TIPIN,TP53INP1,TXN2,TXNIP,UCP2,VEGFA
TP53		transcription regulator	Activated	4.372		1.02e-08	ABCC1,ACADM,ACSL3,ACTN4,ADH5,AEN,AGO2,AHCY,AKAP12,ALDH1B1,ANAPC4,ANXA2,ANXA3,ANXA4,APEX1,AQP3,ARHGAP1,ASNS,ATF3,ATG4C,ATL3,BHLHE40,CAND1,CARS1,CASP2,CASP3,CASP6,CAT,CCN1,CCNG2,CDC16,CDC7,CDK4,CDKN1A,CDKN1B,CDT1,CEP55,CES2,CITED2,CKS1B,CKS2,CLTA,CNOT11,COQ3,COQ5,COX15,CPT2,CREB3,CYP1A1,CYP51A1,DAPK3,DBT,DCTN2,DDIAS,DDIT3,DDX3X,DFFB,DLAT,DNAJB2,DNAJB4,DNASE1,DNMT3B,DSN1,DUSP1,DUSP4,EBAG9,EDN1,EFNA1…
WT1		transcription regulator	Activated	3.771		0.00168	AHCY,ARL2,ASNS,BTAF1,CBS/CBSL,CD2AP,CDC45,CDKN1A,CDKN2C,CHAF1B,CIRBP,DDX3X,EFNA1,ERBB2,FDFT1,FIBP,IDI1,IL1RAP,ITGB1BP1,MED13,MTIF2,MYL6,NDRG1,NOTCH3,NQO2,NUCB1,PIR,RBPJ,SLC6A6,SMAD3,SQLE,SRSF6,TARS1,TSC22D1,VEGFA,WARS1,WDR74
SOX11		transcription regulator	Inhibited	-2.914		0.0478	CACYBP,CASP6,CD58,CILK1,CNOT6,DBN1,DENND10,EP300,HSPD1,IL6,NIPSNAP1,NREP,PCDHB10,PCDHB9,SETMAR,SMAD1,SMAD3,SOCS5,TP53INP1,ZSCAN16
MAX		transcription regulator	Inhibited	-2.557		0.00403	APEX1,BCL6,CBX5,CCNG2,CDK4,CDKN1A,CDKN1B,DDIT3,EDN1,EED,GADD45B,KLF10,MTHFD1,RBBP8,SCPEP1,TXNIP,YY1
VHL		transcription regulator	Inhibited	-2.019		0.31	BHLHE40,CDKN1A,CDKN1B,CPT2,EIF5,EPAS1,FLCN,LMNA,NREP,PPIL1,PREB,PSG1,SKP2,VEGFA,VEGFC
ZBTB16		transcription regulator	Inhibited	-2.191		1	BCL6,CASP3,CCNT2,CDKN1A,ID3,IL6,ITGAE,ITGAV,KCNJ8,RARG,TSC22D1
NR1H2		ligand-dependent nuclear receptor	Inhibited	-2.052		1	ELOVL6,FDFT1,HSD17B4,IL6,NFKBIA,SMAD2,VEGFA,VEGFC
NFE2L2	1.56	transcription regulator	Inhibited	-3.71		0.19	ABCC1,AGPAT3,ALAS1,AOX1,APPBP2,ATF3,CAT,CBR1,CCT3,CDKN1A,CDKN2C,DDIT3,DDX50,DNAJC3,EPAS1,EPB41,GSTM4,GSTO1,HMBS,HSP90AA1,HSP90AB1,IDH1,IFRD1,IL6,LMNA,MAFG,MAP1LC3B,NARS1,NFE2L1,NFE2L2,NOCT,PFN2,PSMA1,PSMA4,PSMD1,PSMD11,PSMD12,PSMD14,PSMD3,PSMD4,SAT1,SHMT2,TALDO1,USO1,USP14,VCP,VEGFA
MAF		transcription regulator	Inhibited	-2.219		0.231	CYP51A1,FDFT1,IDI1,IL1R1,MAFG,PMVK,RAD50,SQLE
KMT2D		transcription regulator	Inhibited	-3.04		0.111	ACADM,ANO10,AP1S3,BEND3,BVES,CDCA7,FAH,GK5,GPRC5C,GRHL1,HAUS4,HDDC2,NEIL2,NT5DC1,PRIMPOL,PTTG1,RABEPK,RELL1,SIX4,SLC38A6,SORD,TMEM159,TRMT2B,ZNF184,ZNF750
MNT	1.634	transcription regulator	Inhibited	-2.449	bias	0.000398	BCL6,CCNG2,CDK4,DDIT3,GADD45B,KLF10,TXNIP
TAL1		transcription regulator	Inhibited	-3.11		0.133	AFDN,BCL6,CCNG2,CCR9,CDKN1A,DSCC1,EEF1E1,ELOVL4,FAM86C1P,FRG1,INTS13,MELK,MEST,MFSD13A,MVD,MYB,NR4A3,PMS2,PTDSS1,RASD1,STK17A,STRADA,SULT1A3/SULT1A4,SYK,TMEM156,TNFAIP1,UBE2H
FOXA1		transcription regulator	Inhibited	-2.271		1	AQP3,ARHGEF9,CD58,CDKN1A,ERCC8,FNDC3B,GLS,IL6,LIN52,MSH2,PAM,PRNP,SLPI,WNT7B
HSF2	3.391	transcription regulator	Inhibited	-2.646		0.0162	CCT2,CCT3,CCT4,CCT6A,HSPH1,PSMA1,PSMD3,TCP1
KLF15		transcription regulator	Inhibited	-2.625		0.126	ACADM,CPT2,DGAT2,EHHADH,GPAM,MLYCD,PXMP2
TBX2		transcription regulator	Inhibited	-2.261		0.00076	ATF3,BHLHE40,CDKN1A,CDKN2C,CDT1,CHAF1B,CKS1B,DDIT3,LIG1,MCM5,MCM6,NFIL3,PAXBP1,PRIM2,SRF,TCEA2,TIPIN
SREBF2		transcription regulator	Inhibited	-2.666		0.00785	CDKN1A,CYP51A1,ELOVL6,FDFT1,IDH1,IDI1,IRS2,LIPA,MVD,MVK,NSDHL,PMVK,SC5D,SQLE,TM7SF2
SRSF2	-3.124	transcription regulator	Inhibited	-2		0.0447	DDIT3,EP300,PPP1R15A,SRSF1,SRSF2,SRSF6,SRSF7,TNFRSF10A
MLXIP		transcription regulator				0.00928	ARRDC4,TXNIP
STOX1		other				0.00075	AHCY,CLASP1,GADD45B,RAB10,RPL17,SRSF7
CCND1		transcription regulator		1.221		0.000495	AHI1,AHNAK,AQP3,BCLAF1,BRWD1,CCDC32,CDC45,CDCA7,CDK4,CDKN1A,CDKN1B,CDKN2C,CEP55,CIP2A,CPNE3,DDIAS,EIF5,EPHA2,ERBB2,ERRFI1,FAM120A,GALNT11,GPRC5A,HACL1,HERC3,HSPA8,ID3,ITGAV,ITSN2,KDM6B,KIF20B,KLHL24,MBLAC2,MELK,MORC4,NRF1,PRIM2,RAD51,RUFY3,SELENBP1,SERF2,STOM,TALDO1,TBCK,THNSL1,TM7SF2,TP53INP1,TRIP13,TUBB,UAP1,USE1
STAT3	2.112	transcription regulator		1.983		1	ADM,BCL6,BNIP3L,CASP3,CD46,CDKN1A,CDKN1B,DDIT3,DNMT3B,EDN1,EED,EME1,EPAS1,HNRNPD,IL1R1,IL6,ITGAV,JAK2,MAP2K5,MYB,NDRG1,NOTCH3,NRP1,PEX1,PHB,POU2F1,PTPN13,PTTG1,RBPJ,RET,RNLS,RRAS2,SGK1,SOS2,SP110,STAT3,TNFRSF10B,VEGFA,VEGFC,WARS1
E2F1		transcription regulator		-0.063		0.000673	ATG14,BCS1L,CASP3,CASP6,CBX5,CCT2,CCT4,CDC45,CDK4,CDKN1A,CDKN1B,CDKN2C,CITED2,CRKL,DDAH2,DDIT3,DUSP1,DUSP10,DUSP4,E2F3,EED,EI24,HMGB2,HNRNPD,HSPA8,HSPD1,ID3,IRS2,LTA4H,MAGEF1,MCM5,MCM6,MSH2,MTHFD1,MYB,NDUFC1,NFKBIA,NMI,NR4A3,NRP1,NUDC,OAZ2,PAWR,PHB,PHC1,PRIM2,PRPS2,PRPSAP1,PTTG1,RAD51,RBBP8,RFC2,RND3,RYBP,SAFB,SERTAD2,SINHCAF,SLC3A2,SRSF1,SRSF2,STK17B,TOP2A,TOPBP1,TP53INP1,UCP2,UVRAG,VCP,VEGFA,WE…
NR1H3		ligand-dependent nuclear receptor		-1.757		0.521	ACSL3,ATF3,CAT,CDKN1B,FDFT1,GPAM,IL6,MELK,NFKBIA,RAD51,TOP2A,VEGFA,VEGFC
STAT1		transcription regulator		-1.76		1	CAPN1,CASP2,CASP3,CASP6,CDKN1A,CDKN1B,EDN1,GLS,IL18BP,IL1R1,IL6,JAK2,PARP9,S100A10,SMAD2,SMAD3,SP110,STAT3,TNFRSF10B,WARS1
MRTFA		transcription regulator		1.798		1	CCN1,CLDN15,DIAPH3,DNAJB4,EDN1,F11R,LMNA,MAFK,MYH9,NREP,PFN2,SGK1,SLPI,SRF,TST
PLSCR1		enzyme				0.0143	CDK4,CDKN1A,ITPR1
SIRT2		transcription regulator		-1.89		0.00467	FDFT1,IDI1,MVD,MVK,PMVK,SC5D,SQLE
USF1		transcription regulator		1.543	bias	0.00882	AGTRAP,AKAP12,CAT,CBS/CBSL,CCNG2,CDK4,DUSP1,GPAM,IGF2R,IGFBP3,MYH9,P4HA1,SLC19A1,TXNIP,UCP2
MDM2		transcription regulator		-1.988		1	ATF3,CASP2,CDK4,CDKN1A,CDKN1B,POLH
CBFB		transcription regulator		-1.912		1	DSP,IFT80,ITGAE,NRP1,SMURF2,SOCS5,TNFAIP8L2
COPS5		transcription regulator		-1.407		0.0455	CDKN1A,CDKN1B,IL6,MARS1,STAT3
CREM		transcription regulator		1.323		0.0116	ANXA4,ATF3,BHLHE40,CDK5,CGA,CIART,CSRNP1,CYP51A1,DUSP1,DUSP4,ERRFI1,GADD45B,GPR19,IDI1,IRS2,MEST,MVK,NFIL3,NPC2,PER1,PPP1R15A,SIK1/SIK1B,TIPARP,VEGFA
NFYB		transcription regulator				0.0193	ACTR6,AMD1,CBS/CBSL,CBX5,CILK1,CIP2A,CKS2,CLDN15,DZIP3,EPAS1,F8,FLCN,FRYL,GGPS1,GPAM,HCCS,HMGB2,HSPA13,LCOR,METTL9,MVK,NUDT2,OGG1,PPP1R7,PTTG1,RAD51,SLC25A28,SPECC1,TMEM218,TMEM87A,TOP2A,UBE3B,USP10,VPS52,ZMPSTE24,ZMYM3,ZNF484
FOXP3		transcription regulator		0.507		0.019	CDKN1A,DUSP4,ERBB2,IL6,ITGAE,LATS2,LIG1,MAPK9,NFIL3,NRP1,RAD54B,RBM14,RRM2B,SKP2,USP21,VEGFA
MED15		transcription regulator				0.0482	CDKN1A,KCNK1,LIMA1
MMP12		peptidase				0.0377	ACTN4,MYH9,NFKBIA,NPEPPS,PSMA1,PSMD1,PSMD11,PSMD14,VCP
PRAME		other				0.0488	EIF2AK3,TOP2A
SREBF1		transcription regulator		-1.636		0.0453	AGMAT,BHLHE40,C7orf25,CDK4,CDKN1A,CYP51A1,DARS1,DPY19L3,EHHADH,ELOVL6,FDFT1,GPAM,GPNMB,HSPA13,IDH1,IDI1,IL6,IMMT,IRS2,MLYCD,MVD,NFIL3,NPC1,NSDHL,P4HA2,PMVK,RNF14,SC5D,SQLE,SUCLG1,TM7SF2,UCP2,VEGFA
PPARA		ligand-dependent nuclear receptor		-1.373		0.00813	ACADM,ACAT2,AHCY,ANAPC5,ANXA2,APEX1,AQP3,ASNS,BCKDK,CAT,CD63,CDK4,CDKN1A,CDKN2C,CHAF1B,CPT2,CROT,CYP51A1,EDN1,EHHADH,ELOVL6,EP300,F11R,FDFT1,GLS,GOT2,GPAM,HACL1,HSD17B4,IDI1,IGFBP3,IL6,MAT2A,MGMT,MLYCD,MMD,MVD,MVK,NFE2L2,NFKBIA,NR1D1,NSDHL,OGG1,PCTP,PMVK,PPM1D,RAD51B,SAT1,SC5D,SCP2,SELENBP1,SIRT5,SORD,SQLE,TALDO1,TMTC2,TOP2A,UCP2,VEGFA,ZNF236
L3MBTL2		transcription regulator				0.0488	CDC7,DDIT3
KLF16		transcription regulator				0.0261	CDKN1A,CYP1A1
PPARGC1A		transcription regulator		-1.851		0.469	ACADM,ALAS1,ATP5PO,CAT,CDKN1A,CYP1A1,DLAT,EDN1,EPAS1,ERBB2,FH,GDF15,GOT2,GPAM,IGFBP3,IL1RAP,IL6,IRS2,ITGB1BP1,KCNK1,LIPA,MCM5,MCM6,NRF1,NSDHL,PDHA1,PDK2,PRDX3,SERPINH1,SIRT5,TIGAR,TXN2,UCP2,VEGFA,YAP1
TOB1		transcription regulator		1.667		0.0377	BANP,CDKN1A,CDKN1B,CDT1,MBNL2,MIS18A,PHLDA3,SPDL1,TTC5
PPP1R13L		transcription regulator		0.447		0.0375	CDKN1A,CLDN1,DSP,ITGA3,ITGAV
ING4		transcription regulator				0.0482	CDKN1A,IL6,NFKBIA
TP73		transcription regulator		0.586		0.0261	ADAM17,AEN,AGGF1,ATG4C,BHLHE40,CADM1,CASP2,CASP3,CCN1,CDKN1A,CKS2,EDN1,ELOB,EPHA2,ERCC5,GPNMB,IGFBP3,IL6,KCNK1,LAPTM4A,MCM6,MGMT,NRP1,PIGF,RRM2B,SERPINB6,SMUG1,SPINT1,SRF,STK11,TNFRSF10A,TNFRSF10B,TPP1,UVRAG,VEGFA,VEGFC,XRCC1
ONECUT1		transcription regulator				0.00847	AGBL2,AKAP13,BNIP3L,C11orf1,CASP2,CLNS1A,COPB2,CYP51A1,EED,EIF4A1,EXOSC5,GUF1,H3C11,HMGB2,HSD17B4,HSPH1,ITGAV,KATNBL1,KLF3,LRIG2,MAGED2,MAP2K5,NDC1,NFKBIA,NUDT2,OAZ2,PHTF1,PPP1R3D,PSMA1,RARG,RNF20,SUPT16H,TBCK,THAP10,TM2D1,TRMT12,TRUB2,VCP,WDR12,YPEL5
HNF4A		transcription regulator		-0.617		8.36e-25	ABHD10,ACD,ACOT13,ADAT1,ADPRHL1,AHNAK,AJUBA,AKAP13,ALKBH6,AMACR,APEH,AQP3,ARL17A/ARL17B,ARL6,ARMC1,ARPC5,ASNS,ATAT1,ATG4C,ATG4D,ATP6V0C,ATP6V1D,AVPI1,BCL6,BCLAF1,BCS1L,BLOC1S6,BPHL,BRD4,C11orf1,C11orf71,C12orf49,C9orf64,CAPN8,CASP2,CAT,CBS/CBSL,CBX5,CCDC115,CCDC90B,CCNG2,CCNH,CD46,CDC123,CDC45,CDK5,CDKN1A,CDKN1B,CDKN2AIPNL,CEP95,CES2,CHERP,CHMP1B,CHP1,CKS2,CLDN1,CLTA,CNOT11,COMMD9,COPB2,COQ10B,CO…
ELL2		transcription regulator		0.277	bias	0.003	CITED2,CNST,CRELD2,DNAJB9,DNAJC3,FNDC3B,FUT8,HSPA13,NUCB1,SLC33A1,SLC66A3,TMEM154,TRIB1
KLF3	2.095	transcription regulator		1.584		3.11e-07	AGGF1,AHNAK,AP4M1,BCAP29,BCL2L2,CCT3,CEP63,CIRBP,CSNK1G3,DFFA,DIAPH1,E2F3,EEF1AKMT1,ELP1,EPRS1,GIT2,HLCS,IDH1,INTS4,ITFG2,JAK2,KATNBL1,KCNK6,KDM3A,KDM5C,KLF12,LIN54,MAGED1,MBLAC2,MRPL3,MSTO1,NDRG1,NSMAF,NSMCE1,PARP3,PCYOX1,PDCD2L,POP5,PRMT2,PSMC5,PTP4A2,PTPN14,RAD51C,RMDN1,RSRC1,SCP2,SERPINH1,SGK1,SIDT2,SIGIRR,SIRT1,SLC39A11,SLC66A3,SLX4IP,SMAD3,SS18,SUN1,TDRD7,THYN1,TMEM80,WDR11,WSB1
NFYA		transcription regulator		0.447		0.0186	CAT,CBS/CBSL,CDKN1A,CYP1A1,F8,GADD45B,GPAM,HSD17B7,OGG1,POU2F1,PPP1R15A,PTTG1,THOP1,TOP2A,TXNIP
SMAD4		transcription regulator		1.754		1	CCNG2,CDKN1A,CDKN1B,CITED2,DAXX,EDN1,ERBB2,ERCC5,GADD45B,LEMD3,NFKBIA,NOTCH3,OVOL1,SGK1,SMAD2,SMAD3,TNFRSF10A,VAPB,VEGFA
SP4		transcription regulator		0.633	bias	0.00391	ADH5,CDKN1A,CDKN1B,MAT2A,PRKCD,PTDSS1,STAT3,VEGFA
KAT5		transcription regulator		-1.72	bias	0.0176	APEX1,CDKN1A,DPH6,EPG5,ERCC5,GPAM,GTF2H5,HSPD1,IL6,MRPL20,N4BP2,POLI,PSMD6,RAD54B,SMUG1,SRF,SRSF2
BAP1	-1.558	peptidase				0.00769	ATF3,CDKN1B,DDIT3
TP63		transcription regulator		0.95		0.00819	ABCC5,ABI2,ADM,ADRM1,AEN,ARL14EP,ATG4C,BHLHE40,BLM,CASP3,CCN1,CCNT2,CDKN1A,CDKN1B,CITED2,CKS2,CPT2,DAP3,DUSP10,EI24,EPHA2,ERCC5,F11R,FOSL1,GPNMB,HSPA8,ID3,IFT22,IGFBP3,IL1RAP,IL6,ITGA3,KCNK1,LAPTM4A,LLGL1,MYB,NEIL2,NOTCH3,PKP2,PRNP,PRPF4,PTPN13,RAD51,RAP2A,RBBP8,REXO4,SLC41A2,SMURF2,SRD5A1,STK11,SUFU,TIPIN,TNFRSF10A,TNFRSF10B,TOP2A,TPP1,TRAF4,UBE2H,UVRAG,VEGFA,WEE1,WWTR1
PTH		other		1.82		0.467	BHLHE40,CDKN1A,CDKN1B,DDIT3,DUSP1,EIF2AK3,IGFBP3,IL6,NFIL3,SDC4,SMAD3,WNT7B
LMNA	2.802	other				0.00149	AGPAT3,AMMECR1L,ARRDC4,CCNG2,CLK3,DIS3L2,DNAJC19,EDN1,ERCC5,FNIP1,GET1,HEATR5A,HIVEP1,ID3,IER5,IGF2R,NPC1,NUFIP2,POGZ,RBMS1,SFXN1,SLC33A1,SLC38A2,SLC41A2,SLX4IP,TEC,TOP1,TTC27,VCP,ZFP64,ZSCAN26
PCGF1		other				0.00928	CDKN1B,STAMBP
EP300	2.389	transcription regulator		1.026	bias	0.0264	ACADM,AHI1,AKAP12,AQP11,BCL6,BCLAF1,CCNG2,CDKN1A,CDKN1B,CLOCK,CPT2,CRIM1,CYP1A1,DNAJB4,DUSP1,DUSP4,EDN1,EP300,ERBB2,FNDC3B,GLCCI1,HSP90AB1,ID3,IL1R1,IL6,KDM3A,LMNA,MAFG,MDM1,MGMT,MMD,MSH2,NDRG1,NFKBIA,NR3C1,NRF1,PARP1,PLAA,PRKCD,PSG5,RMND5A,RNASEL,RPS6KA1,SDC4,SIRT1,SKP2,STOM,TIPARP,TNFAIP1,TNFAIP8L2,TNFRSF10B,TULP4,TXNIP,VEGFA
NELFA		other				0.00928	CDKN1A,CYP1B1
ARNTL		transcription regulator		1.511		0.0195	CLOCK,CRY1,ELOVL6,GPAM,NFE2L2,NR1D1,PER1,PER2,WEE1
ATF7		transcription regulator				0.0345	DDIT3,DUSP1,DUSP10
E2F4		transcription regulator				0.00197	CASP6,CBX5,CCDC77,CDKN1A,CDKN2C,CKS1B,CKS2,DDX28,E2F3,EFHC1,EPAS1,EXOSC8,FDFT1,FPGT,ID3,IER5,MCM5,MCM6,MSH2,MTHFD1,MYB,NFE2L1,PKN2,PRIM2,PRPSAP1,PTTG1,RAD51,RBBP8,RFC2,SFPQ,SINHCAF,SLC3A2,SRSF2,TOP2A,TOPBP1,TP53INP1
ATF4		transcription regulator		0.875	bias	3.06e-05	APEX1,ASNS,ATF3,CARS1,CDKN1A,CDKN1B,DDIT3,EDN1,EIF2S2,GDF15,IARS1,IL6,LARS1,MAP1LC3B,MARS1,NARS1,NDRG1,OSMR,PPP1R15A,PSPH,PYCR1,RBPJ,SHMT2,SLC1A5,SLC38A2,SLC3A2,STAT3,TNFRSF10B,VEGFA,WARS1,XPOT,XRCC1
RB1		transcription regulator		-0.231		0.0072	ATP1B1,ATP6V1D,BLM,CASP3,CASP6,CBX5,CDKN1A,CDKN1B,CDT1,CITED2,COA3,COQ5,DDIT3,DLAT,DPP3,E2F3,EED,EI24,FAM86B1,GMFB,GPR157,GPR19,GPRC5A,GPRC5C,GPT2,GSTO1,H1-0,H1-5,HMGB2,IL6,ITGAV,KCNK1,KPNA4,LIG1,MAGEF1,MCM5,MCM6,MCM8,MCMBP,MELK,MLYCD,MRPL17,MRPL58,MRPS23,MSTO1,MUL1,MYB,NDUFB10,NFKBIA,NIT1,NRF1,OAZ2,OSMR,PARP1,PTTG1,RAD51,SAFB,SKP2,STK3,TCF19,TOPBP1,TXN2,VEGFA
KLF6		transcription regulator		-0.438		0.0382	ATF3,BCL6,CDKN1A,CDKN1B,CYP1A1,IL6,NFKBIA,NR1D1,PSG3,PSG5,RARG,SERPINH1,VEGFA
RUVBL1		transcription regulator		0	bias	0.0394	CARS1,FAM53C,GADD45B,IGFBP3,NAE1,SLC39A7,SRD5A1,TMEM128
DDIT3	1.788	transcription regulator		0.231		0.00137	ASNS,ATF3,DCTPP1,DDIT3,DPY19L4,IL6,MYCBP,NDRG1,NFE2L2,PER1,PPP1R15A,SKP2,SRSF1,SRSF2,SRSF6,STAT3,TNFRSF10A,TNFRSF10B,TXNIP,WARS1,XPOT
SIN3B		transcription regulator				4.4e-05	BCL6,CCNG2,CDK4,DDIT3,GADD45B,KLF10,SIN3A,SRD5A1,TXNIP
TRERF1		transcription regulator				0.0261	CDKN1A,CDKN1B
BRD7	-1.879	transcription regulator		0.048	bias	0.0191	CDKN1A,CYP1A1,NDRG1,PYCARD,RAD51,RRM2B
SP2		transcription regulator				0.0494	CDKN1A,MAT2A,PRKCD,SERPINH1
KLF7		transcription regulator				0.0488	CDKN1A,CDKN1B
MYCN		transcription regulator		-1.921		0.106	ABCA3,ABCC1,ACTN4,APEX1,ATXN2,CCNG2,CCNH,CDKN1A,CDKN1B,CITED2,CRIM1,EED,EIF4A1,HSP90AB1,HSPD1,ITGA3,MAT2A,MYH9,NBN,NDRG1,NUCB1,PHB,PTDSS1,RPL17,RPS8,S100A10,SIRT1,SLC38A2,SORD,TNFRSF10B,TUBB,WDR5,YY1,ZYX
YY1	1.649	transcription regulator		1.767		0.199	CDKN1A,CDKN2C,DNAJB4,ERBB2,FUZ,ID3,LMNB1,MAT2A,MATR3,MCM5,MCM6,NIPSNAP1,NR3C1,PAWR,PFN2,POLB,POLH,PPP1R15A,PTPRA,RAD21,RAD51,RND3,SFPQ,SFXN1,SRSF1,TNFRSF10A,TOP2A,TP53INP1,USP14,VEGFA,VEGFC,WSB1
TCF4		transcription regulator		-1.25		0.0135	ADAM17,AEN,BCL6,BEX3,BHLHE40,CADM1,CARD8,CARS2,CASP3,CCT6A,CDKN1A,CEP55,CIP2A,CKS2,CRELD2,CSRNP1,EDN1,FARSB,FBXO4,GEMIN5,GEMIN6,H1-0,HMGB2,HSPA13,ID3,IGFBP3,ITGA3,JAK2,MYB,NDUFB4,PDCD11,POP7,PUS3,RPL22L1,RPS6KA1,RUVBL2,SACS,SGK1,SIRT1,SLC66A3,SMAD1,SMAD2,STAT3,TCF7L2,TENT5A,TNS3,TRADD,TSEN2,TXNIP,URI1,WARS1,WDR12
KDM5B		transcription regulator		1.071		0.0108	ASF1A,CDKN1B,CLDN1,DDIT3,EHD1,ERBB2,GCA,IPP,ITGB1BP1,MAPK8IP3,NMB,PIR,POLB,RECQL,SAT1,SNRPG,SPTSSA,SS18,SWAP70,TMEM14A,TOP2A,WNT7B
GTF2I		transcription regulator				0.0392	CAT,CDKN1A,CDKN1B,SIRT1
ELOA		transcription regulator				0.0261	ATF3,CDKN1A
TFAP2B		transcription regulator		1		0.0302	EDN1,EPAS1,ERBB2,SLC19A1
HNRNPK		transcription regulator				0.0254	ANXA7,CDKN1A,KDM6B,LAPTM4A,LPP,NFE2L2,UCP2
BRCA1		transcription regulator		0.14		0.0111	ATRIP,CDKN1A,CDKN1B,CYP1A1,CYP1B1,DDIT3,DUSP3,E2F3,EP300,ERCC5,EXO1,GADD45B,GDF15,HNRNPD,NFE2L2,POLR3E,POU2F1,RAD51,RRM2B,RUVBL2,SAFB,SAT1,SFPQ,SIRT1,SMAD3,VEGFA,WEE1
NR3C1	5.242	ligand-dependent nuclear receptor		0.176		0.00697	ADM,AKTIP,ATP1B1,BABAM2,BCL2L2,BCL6,BHLHE40,BNIP3L,BRWD1,CASP6,CAT,CCAR1,CCN1,CDKN1A,CGA,CKS1B,COQ8B,CPEB4,CSRNP1,DAG1,DAPK3,DAXX,DBT,DGAT2,DMAP1,DUSP1,DUSP4,EBAG9,EDN1,EFNA1,ELMOD2,ELMOD3,ENC1,ERRFI1,FADD,FASTKD2,FGD4,GAB1,GADD45B,GEM,GLCCI1,HSP90AB1,IDH1,IL1RAP,IL6,ING2,ITGAV,MAPK9,MEST,MGMT,MSRB1,MTHFD1,NFIL3,NFKBIA,NR3C1,NSMAF,PAWR,PDCL3,PER1,POGK,PPP1R15A,PRKCD,PTP4A2,PTRH2,RAD21,RASD1,RELT,…
KLF5		transcription regulator		0.097		0.0397	ACADM,BABAM2,CDKN1A,CDKN1B,CDT1,DUSP1,E2F3,EPAS1,PREB,UCP2
NPAS2		transcription regulator		0.762	bias	0.000147	ALAS1,CLOCK,CRY1,PER1,PER2
NFKBIA	3.732	transcription regulator		1.761		0.5	BCKDK,BCL2L2,CDC45,CDKN1A,CKS1B,CYP1B1,DAG1,DDIT3,DDX3X,ERBB2,GADD45B,GATD3A/GATD3B,HSPA8,IGF2R,IL6,ITGA3,ITGAV,ITPR1,LIMA1,MGMT,MSH2,NFKBIA,NOCT,PDHA1,POLB,PTP4A2,PTPN13,RNF19A,SAT1,SDC4,SGK1,TCF12,TNFRSF10A,TNFRSF10B,TRADD,UBA1,UBE2H,USP10,VEGFA,VEGFC,XRCC5,YAP1
ZBTB17		transcription regulator				0.0136	BHLHE40,CD46,CDKN1A,DDIT3,NOCT,OSMR,RRM2B,VPS72
FOXN3	3.559	transcription regulator				0.0232	CFAP36,IQCK,TSEN2
ESR1		ligand-dependent nuclear receptor		0.424		3.66e-07	ABCA3,ABCC5,ABI2,ACVR1B,ADAM17,ADGRG6,AGGF1,AHNAK,AKAP13,ANAPC5,ANO10,ANXA3,ANXA4,AP1S3,AP2B1,AP4M1,APEX1,AQP3,ARHGAP1,ARHGEF9,ATF3,ATP1B1,ATP2B1,ATP6V1A,BAZ2A,BCL2L2,BCL6,BCLAF1,BRWD1,CASP6,CCAR1,CCN1,CCNG2,CCNH,CCNI,CCNT2,CDK4,CDK5,CDKN1A,CDKN1B,CENPL,CGA,CGN,CLDN1,CLN8,CRIM1,CRKL,CYP1A1,CYP1B1,DIAPH1,DIAPH3,DLG5,DUSP10,DUSP4,DYRK2,EDN1,EFNA1,EHMT2,EP300,EPHX4,ERBB2,FADD,FIBP,FLCN,FOSL1,GADD45B…
MYC		transcription regulator		-1.031		0.00199	ABCC1,ACADM,ACTN4,ADM,AKAP12,AMD1,ANKRD17,ANXA4,APEX1,ASNS,ATP13A2,B4GALT7,BCL6,C12orf49,CASP3,CCNG2,CCT3,CDCA7,CDK4,CDKN1A,CDKN1B,CHP1,CKS2,CPT2,CTNNAL1,DBN1,DCTPP1,DDIT3,DDX3X,DFFB,DNMT3B,DNPH1,DSP,DUSP1,DUSP4,E2F3,ECSIT,EDN1,EED,EIF2B3,EIF2S2,EIF4A1,EPHA2,ERBB2,EXOSC8,FOSL1,FUT8,GADD45B,GDI2,GIGYF2,GLS,GNPAT,GOT2,HIVEP2,HNRNPD,HOXA4,HSP90AA1,HSPD1,HSPH1,ID3,IDH1,IER5,IL1RAP,IMPA2,IMPACT,ITGA3,…

## Sheet: Table S6
Table S6. Enriched upstream modulator in DIGO regulated genes
¬© 2000-2020 QIAGEN. All rights reserved.
Upstream Regulator	Expr Fold Change	Molecule Type	Predicted Activation State	Activation z-score	Flags	p-value of overlap	Target Molecules in Dataset
ESRRG		ligand-dependent nuclear receptor	Activated	2.779		0.328	CDKN1A,CDKN1B,DLAT,FH,NR3C1,NRP1,SUCLG1,VEGFA
FOXL2		transcription regulator	Activated	2.224		1	ATF3,NR4A3,PPP1R15A,RGS2,SOX4
STAT3	2.078	transcription regulator	Activated	2.397		1	BCL6,CD44,CD46,CDKN1A,CDKN1B,DNMT3B,EDN1,EGR1,EIF2AK2,EME1,GLIPR1,HNRNPD,ISG20,JAK2,JUNB,KAT2B,KLF4,KLF5,MAP2K5,NDRG1,NRP1,PDIA4,PEX1,POU2F1,RAB27A,RET,RNLS,RRAS2,SBNO2,SGK1,SKP2,SLC2A1,SP110,STAT3,TNFRSF10B,TRIM14,VEGFA,VEGFC,WARS1
NFAT5	4.065	transcription regulator	Activated	2.611		1	C1QTNF6,DAXX,EDN1,NFKBIA,SGK1,SLC6A6,VEGFA
EPAS1		transcription regulator	Activated	2.354	bias	0.0325	ABCF2,ACLY,AKAP12,BHLHE40,CDKN1A,CEMIP,CITED2,CLDN1,CYP51A1,DGAT2,EDN1,FXN,GADD45B,GLS,HMGCS1,IGFBP3,IRS2,ITPR1,KDM3A,NDRG1,NFIL3,OMA1,PLOD2,RASSF1,RET,SF3A3,SLC2A1,VEGFA,YAP1
LEF1		transcription regulator	Activated	2.433		1	CD44,CDKN1A,GEM,HOXC13,LRIG1,NCOA7,PPM1L,SGK1,TANC2
HIF1A		transcription regulator	Activated	2.192		0.329	ABCF2,ADAM17,AKAP12,BHLHE40,CARS1,CD164,CD44,CDKN1A,CDKN1B,CEMIP,CITED2,CLDN1,CYP1A1,E2F3,EDN1,GADD45B,H2AC20,IGFBP3,IRS2,ITPR1,KDM3A,LIFR,NAE1,NBN,NDRG1,NR4A3,P4HA1,PHLPP1,PHLPP2,PLOD2,RAPGEF6,RASSF1,RET,SDC4,SLC2A1,SMAD2,SRD5A1,STAT3,TMEM128,VEGFA,VEGFC
CREM		transcription regulator	Activated	2.274		0.000531	ANXA4,ATF3,BHLHE40,CDK5,CGA,CIART,CREB3L4,CSRNP1,CYP51A1,DUSP1,EGR1,ERRFI1,GADD45B,HMGCS1,IRS2,JUNB,KLF5,MNS1,MSMO1,MVK,NFIL3,PPP1R15A,RARB,SERTAD1,SIK1/SIK1B,TIPARP,VEGFA
NUPR1		transcription regulator	Activated	5.975		8.99e-11	ACAD10,AEN,AKAP12,ATF3,ATPSCKMT,AVPI1,BLM,CCDC77,CCNA2,CDKN1B,CHD4,CITED2,CNPY4,CROT,CTPS2,CYSTM1,DDX46,DNMT3B,DNTTIP1,DPH6,EME1,FCHSD2,GDF15,GMEB1,GPCPD1,H3C1,ING2,IPP,IRF2BP2,IRS2,KDM3A,KIF18A,KLF4,LMNB1,LRP8,MAGI1,MKKS,MMD,MRS2,MSH6,MTRES1,NAPEPLD,NDRG1,NEMP1,NFIB,NFIL3,NR1D1,NRSN2,NSF,OSGEPL1,PARP1,PARP9,PEA15,PEX12,PHTF1,POLH,PPP1R15A,PRDM4,PRNP,RAB32,RASAL2,RBM14,RFX5,RIBC2,RTN4IP1,RYBP,SAT…
CREB1		transcription regulator	Activated	3.836		0.064	AKAP8L,ALAS1,ATF3,ATP6V0B,BCAP29,BHLHE40,CARS1,CCNA2,CDKN1A,CGA,CIART,CRIM1,CSRNP1,CYP51A1,DUSP1,EDN1,EGR1,ERRFI1,GADD45B,GEM,GLS,GPNMB,GPR3,HMGCS1,IER2,IMPACT,IRS2,JUNB,KLF5,MCM5,MNS1,MSMO1,MVD,MVK,NFIL3,NR4A3,NRP1,PAM,PCDH19,PER2,PGM2L1,PIM3,PLXNA2,PPP1R15A,RAC3,RGS2,RRAS2,SAT1,SERTAD1,SGK1,SIK3,SLC19A1,SRD5A1,STAT3,TENT5A,TGFBR1,TIPARP,TOM1,TP53INP2,UPP1,VEGFA,ZDHHC23
POU5F1		transcription regulator	Activated	2.014		0.288	ANKRD17,BCL2L2,BIRC6,CARD6,CASP6,CGA,DFFA,DNMT3B,DSP,DUSP1,EPHA2,GSC,ID3,IER5,KLF4,LHX2,LOXL1,NRP1,OVOL1,PARP1,PHC1,PPL,PYCARD,RARA,SIRT1,SLC27A4,TDRD7,TEAD1,TET1,TNFRSF10A,TNFRSF10B,VEGFA,YAP1
TFEB		transcription regulator	Activated	3.555	bias	1.44e-05	ATP6V0B,ATP6V0C,ATP6V1A,ATP6V1B2,ATP6V1C1,ATP6V1H,CLCN7,LAMP1,MCOLN1,NEU1,PIP4P1,TPP1,VEGFA
CDKN2A		transcription regulator	Activated	2.137		0.152	AMD1,BLM,CCNA2,CCNI,CDKN1A,CDKN1B,CDKN2C,CITED2,DUSP1,E2F3,EFNA1,EGR1,ESS2,FAM86B1,GFRA2,HMGB2,JAK2,KCNK1,LAMP1,MCM5,MDM4,MELK,NR3C1,POLK,RAB27A,RRM2B,SERTAD1,SKP2,TCF19,TP53INP1,TPP1,VEGFA
FOXO4		transcription regulator	Activated	3.089		0.0032	ACLY,BCL6,CCNG2,CDKN1A,CDKN1B,CYP51A1,FDFT1,GADD45B,HMGCS1,LEMD3,MAP1LC3B,OVOL1,PRKCD,PSMD11,SGK1,SLC2A1,SPTLC2,TXNIP,VEGFA
KLF4	5.509	transcription regulator	Activated	2.876		0.325	ANKRD17,CD44,CDKN1A,CDKN1B,CYP1A1,DSP,DUSP1,DYRK2,EPHA2,HES1,ID3,IER5,KLF4,KLHL24,MRPL19,NRP1,OVOL1,PFDN4,POLR3G,PPL,PREP,RNF6,RYBP,SLPI,TEAD1,TGFBR1,VEGFA,YAP1,ZNF326
FOXO1		transcription regulator	Activated	2.283		0.000671	ACLY,ALAS1,ATG12,ATP6V0B,ATP6V1D,BCL2L2,BCL6,CASP6,CCNA2,CCNG2,CDKN1A,CDKN1B,CDKN2C,CITED2,COX18,CPT2,DNAJC19,EDN1,EGR1,FDPS,GADD45B,GPAM,GRHPR,HSP90AB1,HSPD1,IL18,IRS2,ITGA3,JUNB,KIF18A,KLF4,LEMD3,LPIN2,MAP1LC3B,MCM5,MEN1,MRPL46,MVD,NDUFA7,NDUFA8,NDUFAF1,NDUFAF4,NEK2,NPC1,OVOL1,PIK3IP1,PPP1R15A,PRKCD,PSMB6,RHOT1,RPS6KA3,SGK1,SIRT1,SLC25A12,SLC25A30,SOX4,SPTLC2,SQLE,TIMM44,TNNT1,TRADD,TXNIP
SMAD4		transcription regulator	Activated	2.131		1	CCNG2,CDKN1A,CDKN1B,CITED2,DAXX,EDN1,ERCC5,GADD45B,LEMD3,NFKBIA,OVOL1,RASSF1,SERTAD1,SGK1,SMAD2,TNFRSF10A,UNC119,VEGFA
PGR		ligand-dependent nuclear receptor	Activated	2.7		0.213	AMD1,AP1G1,ATP1B1,BCL6,CD44,CDKN1A,CGA,CPT2,DNAJB4,EDN1,ENC1,GLS,HES1,IRS2,KCNK1,KLF4,KLF5,NDRG1,NFKBIA,NPC1,NQO2,OGG1,PSG9,PTP4A1,SIK3,SLC31A2,SRSF7,STAT3,TBC1D8,TIPARP,ZNF354A
AHR		ligand-dependent nuclear receptor	Activated	2.674		1	ALDH1B1,ATP2B1,CBR1,CCNA2,CCNG2,CDKN1A,CDKN1B,CDKN2C,CYP1A1,DNAJB1,EDN1,EHD1,GPAM,HES1,HSP90AA1,HSPH1,KDSR,NFE2L2,NQO1,PJA1,PLXNA2,PPP1R15A,SDSL,SIRT1,SLC2A1,SPTLC2,SPTSSA,STAT3,STEAP4,TIPARP,VEGFA,VEGFC
HOXA5		transcription regulator	Activated	2.449	bias	0.0136	CDKN1A,EGR1,GADD45B,IER2,KLF10,SAT1
PTTG1		transcription regulator	Activated	3.2		0.000135	APEX1,CCNA2,CD44,CDKN1A,DCLRE1A,FANCG,NPRL3,PMS2,POLH,POLI,POLK,RAD50,RAD51B,RAD51C,RAD52,TERF1,VEGFA
RELA		transcription regulator	Activated	2.619		1	AP3M2,BHLHE40,CBS/CBSL,CD44,CDKN1A,CDKN1B,CEMIP2,CITED2,DNMT3B,DUSP1,EDN1,EGR1,GDF15,GNPAT,HES1,IER2,IRF2BP2,ISG20,JUNB,KLF10,NFE2L2,NFKBIA,NMI,NR4A3,PARP1,PLD1,PPM1D,PRKCD,PTP4A2,PXN,RABL2B,SDC4,STK17B,TNFRSF10A,TNFRSF10B,TPMT,UBE2H,VEGFA
FOXO3		transcription regulator	Activated	3.851		0.0255	ACLY,APEX1,ATG12,BCL6,CCNG2,CDKN1A,CDKN1B,CHCHD4,CLDN1,EGR1,GADD45B,GTF2I,IARS1,IMPDH2,IRS2,JUNB,LARS1,LEMD3,MAP1LC3B,MBNL1,NDRG1,NFKBIA,OSGIN2,OVOL1,PIK3IP1,PPP1R15A,PRKCD,PRNP,RUVBL1,SGK1,SIRT1,SKA2,SKP2,SPTLC2,TCIM,TP53INP1,TXN2,TXNIP,UCP2,VEGFA
AR		ligand-dependent nuclear receptor	Activated	2.665		1	ACP3,AMD1,AQP3,CCNA2,CCT3,CDKN1A,CDKN1B,CGA,DAP3,DCTPP1,DEGS1,DNAJB9,EDN1,EGR1,EIF2B5,GDF15,GLCCI1,HSPH1,IGFBP3,IMPDH2,LRIG1,MAD2L2,MIR99AHG,MRPS33,MSMO1,NDRG1,NEK2,NPC1,NR3C1,P4HA1,PCBD1,PCMT1,PKMYT1,PLOD2,PRKCD,RASSF3,SGK1,SKP2,SORD,SRD5A1,TCF19,TMPRSS2,TRMT12,VEGFA,ZYX
ZBTB17		transcription regulator	Activated	2		0.0285	BHLHE40,CD46,CDKN1A,EGR1,NOCT,OSMR,RRM2B
TP53		transcription regulator	Activated	4.957		2.79e-06	ACLY,ACSL3,ADGRE5,ADH5,AEN,AKAP12,ALDH1B1,ANAPC4,ANXA4,APEX1,AQP3,ARHGAP1,ARRB2,ATF3,ATG4C,BHLHE40,CAMLG,CARS1,CASP6,CCNA2,CCNG2,CD44,CDC16,CDKN1A,CDKN1B,CITED2,CKS1B,CKS2,CLPP,CLTA,CNOT11,COQ5,COX15,CPT2,CREB3,CSK,CYP1A1,CYP51A1,DBT,DCTN2,DDX3X,DFFB,DLAT,DNAJB2,DNAJB4,DNMT3A,DNMT3B,DUSP1,EBAG9,EDA2R,EDN1,EFNA1,EGR1,EIF5,EPHA2,ERCC5,F11R,FAM120A,FDFT1,FDPS,FH,FLAD1,FXN,GADD45B,GDF15,GLIPR1,GPR157…
WT1		transcription regulator	Activated	2.981		0.0111	ARL2,CBS/CBSL,CDKN1A,CDKN2C,CHAF1B,CIRBP,DDX3X,EFNA1,EGR1,FDFT1,FDPS,FIBP,HDLBP,HNRNPL,IL1RAP,JUNB,KLF4,MTIF2,MYL6,NDRG1,NQO2,PDIA4,PIR,RARA,RPL19,SLC6A6,SOS1,SQLE,SRSF6,VEGFA,WARS1,WDR74
PDX1		transcription regulator	Activated	2.047		0.0218	ATF3,CD44,CPT2,CROT,EFNA1,EGR1,FBXL17,FH,GNG12,ID3,IDH1,IGFBP3,IRS2,JUNB,KLF10,LTA4H,MAPT,NDUFB9,NQO1,PDIA4,PRSS23,PTP4A1,SLC2A1,SLC6A6,TIPRL,TXNIP
SOX11		transcription regulator	Inhibited	-2.01		0.121	CACYBP,CASP6,CILK1,CNOT6,DBN1,DENND10,DNAJC16,EGR1,HSPD1,IER2,NIPSNAP1,PCDHB9,SETMAR,SOCS5,TGFBR1,TP53INP1,ZSCAN16
MAX		transcription regulator	Inhibited	-2.345		0.162	APEX1,BCL6,CCNG2,CDKN1A,CDKN1B,EDN1,GADD45B,KLF10,RARB,SLC2A1,TXNIP
HES1	2.983	transcription regulator	Inhibited	-2.323		0.451	CDKN1A,CDKN1B,DUSP1,GLS,HES1,NEU1
NFE2L2	1.659	transcription regulator	Inhibited	-4.16		0.00342	AGPAT3,ALAS1,ATF3,CBR1,CCT3,CCT7,CDKN1A,CDKN2C,CLPP,DDX50,DNAJC3,EIF3E,EPB41,GLS,GLUD1,GSTM4,HMBS,HSP90AA1,HSP90AB1,IDH1,IFRD1,LMNA,M6PR,MAP1LC3B,MAPK10,MCFD2,MSMO1,NARS1,NFE2L1,NFE2L2,NOCT,NQO1,NUCB2,PDIA4,PREP,PSMA1,PSMA4,PSMB6,PSMC1,PSMD1,PSMD11,PSMD13,PSMD14,PSMD3,PSMD4,RAN,RARS1,RUVBL1,SAT1,SEC61A1,SHMT2,SLC2A1,TALDO1,USO1,USP14,VCP,VEGFA
MNT	2.258	transcription regulator	Inhibited	-2.236	bias	0.0108	BCL6,CCNG2,GADD45B,KLF10,TXNIP
MYCN		transcription regulator	Inhibited	-2.675		0.14	ABCA3,ABCB9,ABCF2,APEX1,ATXN2,CCNG2,CDKN1A,CDKN1B,CITED2,CRIM1,DNMT3A,HSP90AB1,HSPD1,ITGA3,NBN,NDRG1,PA2G4,PDIA4,PSMB6,PTDSS1,RPL19,RPL7,RPL9,RPS4X,SIRT1,SLC2A1,SLC38A2,SORD,TMPRSS2,TNFRSF10B,ZYX
FOXA1		transcription regulator	Inhibited	-2.465		1	AQP3,CDKN1A,ERCC8,FNDC3B,GLS,LIN52,MSH2,NDUFV3,PAM,PRNP,RARA,RASSF1,SLPI,TMPRSS2
HSF2	2.962	transcription regulator	Inhibited	-2.646	bias	0.0106	CCT2,CCT3,CCT4,CCT6A,CCT7,HSPH1,PSMA1,PSMD3
MYCL		transcription regulator	Inhibited	-2.88	bias	0.0037	CARS1,DCLRE1A,DDX3X,DOCK7,FARSA,HSPD1,LARS1,NARS1,RPL10A,RPL19,SAP18,SLC25A46,TOP1,WDR74,WDR75,YIPF1
KLF15		transcription regulator	Inhibited	-2.626		0.0941	ATG12,CPT2,DECR1,DGAT2,EHHADH,GPAM,MLYCD
SREBF2		transcription regulator	Inhibited	-2.882	bias	0.0015	ACLY,CDKN1A,CYP51A1,FDFT1,FDPS,GTF2I,HMGCS1,IDH1,IRS2,MSMO1,MVD,MVK,NSDHL,PMVK,SC5D,SQLE
THRAP3		transcription regulator		-1.192	bias	0.00798	ACY1,DDX17,NR3C1,RYBP,TXNIP
HSF1		transcription regulator		-1.93		0.213	ACLY,AHSA1,CCNA2,CCT2,CCT3,CCT4,CCT6A,CCT7,CKS1B,CKS2,DNAJB1,HSF2,HSP90AA1,HSP90AB1,HSPD1,HSPH1,LSM2,MAPT,PMS2,PROM2,RAD51B,SPR,ZFAND2A
CCND1		transcription regulator		0.862		0.0315	AQP3,CCNA2,CD44,CDCA7,CDKN1A,CDKN1B,CDKN2C,CIP2A,CPNE3,EIF5,EPHA2,ERRFI1,FAM120A,HACL1,HERC3,ID3,KDM6B,KLHL24,MBD5,MBLAC2,MELK,MNS1,NCOA3,OVOL2,PKP4,PRIM2,RGS2,RUFY3,SLC9B2,SOX4,STOM,TALDO1,TBCK,THNSL1,TMPRSS2,TP53INP1,TP53INP2,TRIP13,UAP1,USE1
E2F1		transcription regulator		-0.645		0.0138	ATG12,BCS1L,CASP6,CCNA2,CCT2,CCT4,CD44,CDKN1A,CDKN1B,CDKN2C,CITED2,CRKL,DDAH2,DUSP1,DUSP10,E2F3,EGR1,EIF2AK2,HES1,HMGB2,HNRNPD,HSPD1,ID3,IRS2,LTA4H,MAGEF1,MCM5,MSH2,NCOA3,NDUFC1,NFKBIA,NMI,NR4A3,NRP1,OAZ2,PA2G4,PDCD5,PHC1,PRIM2,PRKDC,PRPSAP1,PTPN4,RAD52,RAN,RND3,RUVBL1,RYBP,SERTAD2,SINHCAF,SLC3A2,SMARCB1,STK17B,TP53INP1,UCHL5,UCP2,UVRAG,VCP,VEGFA,XRCC1
VHL		transcription regulator		-1.96		0.312	BHLHE40,CDKN1A,CDKN1B,CPT2,DECR1,EIF5,FLCN,LMNA,PREB,PSG1,SKP2,SLC2A1,VEGFA,VEGFC
NCOR1		transcription regulator		1.016		0.0498	ACP3,CCNA2,CDKN1A,CDKN1B,CGA,DUSP1,IGFBP3,NDRG1,NR1D1,PRKCD,RARA,RARB,SORD,ZFP90
HLX		transcription regulator		-0.436		0.0176	CD44,CLDN1,EGR1,ELK1,GDF15,HES1,SENP6
SIRT2		transcription regulator		-1.134		0.00308	FDFT1,FNTA,MVD,MVK,PMVK,SC5D,SQLE
NRF1		transcription regulator		-1.876		0.261	ALAS1,ATP1B1,CLDN1,NQO1,PSMC1,PSMD14,PSMD3,PSMD6
NFE2L3		transcription regulator				0.0425	CDKN1A,NQO1
MYOCD		transcription regulator		1.939		1	CDKN1A,LPP,SIK1/SIK1B,VEGFA
CEBPA		transcription regulator		1.826		1	ABCA3,ACLY,AKAP12,B9D1,CCNA2,CDKN1A,DGAT2,EFNB2,F8,GLIPR1,GTF3A,IGFBP3,IRS2,JUNB,KDM3A,KLF4,KLF5,MED1,NFIL3,NRP1,OVOL1,PLOD2,PPL,PTPN3,PUM1,PUM2,RGS2,STEAP4,TNFRSF10A,TRIB1
TFAP4	-1.703	transcription regulator		1.129		0.00647	CCNG2,CD44,CDKN1A,CKS2,CLDN1,EGR1,GDF15,GMFB,RPS6KA5
NFYB		transcription regulator				0.0413	ACLY,ACTR6,AMD1,CBS/CBSL,CEP57L1,CILK1,CIP2A,CKS2,CLDN15,DZIP3,F8,FLCN,FRYL,GPAM,HMGB2,HSPA13,LCOR,LYAR,MVK,NUDT2,OGG1,PDIA4,PPP1R7,SH3GL1,STX16,TM7SF3,TMEM218,TMEM87A,UBE3B,USP10,VPS39,VPS52,ZMYM3
ESR2		ligand-dependent nuclear receptor		-1.379		0.0023	AKAP12,ANXA4,APEX1,AQP3,ATF3,ATP2B1,CBS/CBSL,CCNA2,CCT3,CCT4,CCT7,CDKN1A,CDKN1B,CDKN2C,CEMIP2,CGA,CKS1B,CLDN1,CNNM1,CREBBP,CRIM1,CRYZ,DUSP10,EDN1,EGR1,EHMT2,ELK1,FDPS,FOSL2,GADD45B,GALNT7,GGCT,HMGCS1,HSD17B4,HSD17B7,HSPD1,IARS1,IMPDH2,JUNB,KLF4,LAP3,LMNA,LMNB1,LOXL1,LSM2,MCM5,NFKBIA,NIPSNAP1,NR4A3,PA2G4,PARP12,PCBD1,PERP,POLD4,PSMA4,PSMD14,PYCR1,RAPGEF6,RARA,RPS6KA4,SDC4,SGK1,SKP2,SLC2A4RG,SMAD2,…
MED15		transcription regulator				0.0398	CDKN1A,KCNK1,LIMA1
HIF3A		transcription regulator		-1.253		0.0176	EDN1,RARB,SLC2A1,VEGFA
SREBF1		transcription regulator		-1.916		0.0224	ACLY,AGMAT,BHLHE40,C7orf25,CAPZB,CDKN1A,CYP51A1,DARS1,EHHADH,FAM189B,FDFT1,FDPS,GPAM,GPNMB,GRSF1,HMGCS1,HSPA13,IDH1,IMMT,IRS2,MLYCD,MSMO1,MVD,NFIL3,NPC1,NSDHL,PMVK,RNF14,SC5D,SQLE,SUCLG1,UCP2,VEGFA
KLF16		transcription regulator				0.0226	CDKN1A,CYP1A1
CLOCK	-1.761	transcription regulator		1.789		0.000217	ANKRD12,BHLHE40,BPHL,CBR1,CEMIP,CEP20,CLIP1,CLOCK,CTPS2,CYP51A1,DNAJB9,DNAJC16,EFHC1,ESYT1,GADD45B,GLIPR1,GPR3,GSKIP,HACD2,HSF2,HSPH1,IL18BP,JUNB,KLHDC10,MEN1,MIIP,MSMO1,NAA15,NADK2,NFIL3,NOCT,NR1D1,OSTM1,PA2G4,PER2,RSPH3,SMARCD2,SRD5A1,SRR,TMEM222,WWC3
SUPT16H		transcription regulator				0.0246	AP1G1,CDKN1A,EGR1,LYPLA1,POLR3G,TOP1
DDB2		other				0.0226	EIF2AK2,NFKBIA
TOB1		transcription regulator		1.508		0.00289	BANP,CCNA2,CDKN1A,CDKN1B,MBNL2,MIS18A,PHLDA3,SNRK,SPDL1,STAG1,TTC5
PPP1R13L		transcription regulator		-0.128		0.00657	CDKN1A,CLDN1,DSP,ITGA3,PERP,SLC2A1
ATF6		transcription regulator		-1.268	bias	0.00183	CPT2,FDPS,MAP1LC3B,NUCB2,PDIA4,PRNP,RAN,RCAN1,SLC39A14,SRR,TNFRSF10B,VEGFA,WBP1
PIN1		enzyme				0.0237	CDKN1A,MIS18A,PIMREG,TBC1D31
ONECUT1		transcription regulator				0.0457	ACP3,AGBL2,C11orf1,CIR1,COPB2,CYP51A1,GUF1,H3C11,HMGB2,HSD17B4,HSPH1,MAGED2,MAP2K5,NDC1,NDUFAF4,NFKBIA,NUDT2,OAZ2,OGFR,PHTF1,PI4K2B,POLR3G,PSMA1,RARG,RNF20,RPS6KA5,SPAST,TBCK,TCIM,TRMT12,TUBGCP3,VCP,WDR12,YPEL5
HNF4A		transcription regulator		0.722		1.6e-21	ABCB9,ACD,ACLY,ACOT13,ACY1,ADAT1,ADPRHL1,AHSA1,ALKBH6,AMACR,APEH,AQP3,ARL6,ARMC1,ATG4C,ATG4D,ATP6V0C,ATP6V1D,ATP6V1H,AVPI1,BCL6,BCS1L,BOLA1,BPHL,BRD4,C11orf1,C11orf54,C11orf71,C12orf49,C9orf64,CAPN8,CBS/CBSL,CCDC115,CCDC90B,CCNA2,CCNG2,CD46,CD55,CDK5,CDK8,CDKN1A,CDKN1B,CETN3,CHCHD5,CHD1L,CHIC2,CHP1,CIR1,CKS2,CLDN1,CLTA,CNOT11,CNOT3,COPB2,COQ10B,CPT2,CRKL,CROT,CRY1,CRYZ,CSK,CTDSPL2,CWC15,CWC25,CYP…
KLF1		transcription regulator		0.762		0.0442	ALAD,CD44,CD55,CDKN1A,CDKN2C,EPB41,SLC2A1,SLC3A2
ELL2		transcription regulator		1.387	bias	0.00155	CITED2,CNST,DNAJB9,DNAJC3,FNDC3B,FUT8,HDLBP,HSPA13,SEC61A1,SLC33A1,SLC66A3,TMEM154,TRIB1
KLF3		transcription regulator		1.386		9.01e-09	AGGF1,BCAP29,BCL2L2,BOLA1,C11orf24,CCT3,CD55,CEP63,CIRBP,DEGS1,DFFA,DIAPH1,E2F3,EEF1AKMT1,ELP1,EPRS1,GIT2,GRB7,HDAC11,HLCS,HNRNPDL,IDH1,ITFG2,JAK2,KDM3A,KDM5C,LIN54,MBLAC2,MRPL3,MYO5A,NDRG1,NDUFV3,NOD1,NSMAF,NSMCE1,PDCD2L,PI4K2B,PIK3IP1,PRMT2,PSMC5,PTP4A2,PUM2,RAD51C,RASSF1,RMDN1,RPS6KA5,RUVBL1,SCP2,SGK1,SIDT2,SIRT1,SLC39A11,SLC66A3,SLX4IP,SNRK,TDRD7,THYN1,TIMM10B,TMEM80,TOPORS,WDR11,WSB1,ZBTB41
NFYA		transcription regulator		0.956	bias	0.00993	ACLY,CBS/CBSL,CCNA2,CDKN1A,CYP1A1,EGR1,F8,GADD45B,GPAM,HSD17B7,JUNB,OGG1,POU2F1,PPP1R15A,TXNIP
SP4		transcription regulator		0.633	bias	0.01	ADH5,CDKN1A,CDKN1B,PRKCD,PTDSS1,STAT3,VEGFA
HDAC2		transcription regulator		1.897		0.342	APEX1,BCL6,CCNG2,CDKN1A,CDKN1B,EGR1,MCM5,MTA3,NCR3LG1,NFKBIA,NR3C1,PRIM2,RARB,TDRKH
LMNA	2.107	other				0.00193	AGPAT3,CCNG2,DIS3L2,DNAJC19,EDN1,ELK1,ERCC5,FNIP1,GET1,HEATR5A,HIVEP1,ID3,IER5,ISG20,MAP4K2,NPC1,NUFIP2,SFXN1,SLC33A1,SLC38A2,SLX4IP,SNRK,TADA2A,TEC,TOP1,VCP,ZCCHC10,ZFP64,ZSCAN26
PCGF1		other				0.008	CDKN1B,STAMBP
MITF		transcription regulator		0.217	bias	0.0337	AP1G1,APEX2,ATP6V1B2,ATP6V1C1,CCNG2,CD44,CDKN1A,CLCN7,DIAPH1,EME1,FAM53B,FANCG,GPNMB,HES1,HMBS,HPS3,HPS4,ITGA3,MCM5,MGAT4B,NPM3,NR3C1,OSTM1,PIR,QDPR,RAB27A,SLC19A2,TDRD7,TXNIP,UPP1,UVRAG,YAP1
ARNTL		transcription regulator		-0.299		0.0285	CCNG2,CLOCK,CRY1,GPAM,NFE2L2,NQO1,NR1D1,PER2,TBC1D4,VEGFC
ATF4		transcription regulator		1.496	bias	0.000221	APEX1,ATF3,CARS1,CD55,CDKN1A,CDKN1B,EDN1,EIF2S2,GDF15,GYS1,IARS1,IRAK1BP1,KLF4,LARS1,MAP1LC3B,NARS1,NDRG1,OSMR,PPP1R15A,PRKDC,PSPH,PYCR1,SHMT2,SLC38A2,SLC39A14,SLC3A2,STAT3,TNFRSF10B,VEGFA,WARS1,XPOT,XRCC1
KLF6		transcription regulator		-0.524		0.0226	ATF3,BCL6,CDKN1A,CDKN1B,CYP1A1,NFKBIA,NR1D1,PSG3,PSG5,RARB,RARG,TGFBR1,VEGFA
SIN3B		transcription regulator				0.00124	BCL6,CCNG2,GADD45B,HES1,KLF10,SRD5A1,TXNIP
SNAI2		transcription regulator		-1.98		1	CDKN1A,CLDN1,DSP,ITGA3
TAL1		transcription regulator		-1.893		0.217	BCL6,CCNG2,CDKN1A,DSCC1,EEF1E1,ELOVL4,FAM86C1P,FRG1,GALNT7,INTS13,MELK,MTX1,MVD,MYO1E,NR4A3,PLEKHO1,PMS2,PTDSS1,SOX4,STK17A,TTC3,UBE2H,USP34,ZFYVE9
TRERF1		transcription regulator				0.0226	CDKN1A,CDKN1B
BRD7	-2.121	transcription regulator		0.522	bias	0.0492	CDKN1A,CYP1A1,NDRG1,PYCARD,RRM2B
KLF7		transcription regulator				0.0425	CDKN1A,CDKN1B
TCF4		transcription regulator		-1.879		0.00349	ADAM17,AEN,BCL6,BHLHE40,C15orf39,CADM1,CCNA2,CCT6A,CD55,CDKN1A,CIP2A,CKS2,CSRNP1,EDN1,ELF1,ENPP1,FARSB,GEMIN5,GEMIN6,GRB7,H1-0,HES1,HMGB2,HSPA13,ID3,IGFBP3,ITGA3,JAK2,NEK2,NOD1,NUFIP1,PDCD11,PDIA4,RPL7,RPS6KA3,SACS,SGK1,SIRT1,SLC66A3,SMAD2,SPCS2,STAT3,STX5,TENT5A,TRADD,TSEN2,TXNIP,URI1,VASH2,VSIR,WARS1,WDR12
GTF2I	-1.733	transcription regulator				0.0391	CDKN1A,CDKN1B,PDIA4,SIRT1
ELOA		transcription regulator				0.0226	ATF3,CDKN1A
NRIP1		transcription regulator		1.964		0.199	CCNG2,CDKN1A,CYP1A1,LCOR,MMD,PDK2,RARB,SUOX
TAF6		transcription regulator				0.01	ATF3,C11orf24,CDKN1A,HES1,LSMEM1,PRDM10,TTC32
NR3C1	5.624	ligand-dependent nuclear receptor		0.884		0.00836	AKTIP,ARRB2,ATG12,ATP1B1,BABAM2,BCL2L2,BCL6,BHLHE40,CARD6,CASP6,CDKN1A,CGA,CHIC2,CKS1B,CLCF1,CPEB4,CSRNP1,DAXX,DBT,DEGS1,DGAT2,DMAP1,DUSP1,DUSP16,EBAG9,EDN1,EFNA1,EGR1,ELMOD2,ELMOD3,ENC1,ERRFI1,FNTA,GADD45B,GEM,GLCCI1,GLIPR1,HSP90AB1,IDH1,IER2,IL18,IL1RAP,ING2,MAPK9,MDM4,MSRB1,NFIL3,NFKBIA,NQO1,NR3C1,NSMAF,PARP4,PEA15,PHLDA2,PIM3,POGK,PPP1R15A,PPP1R21,PRKCD,PTP4A2,PTRH2,RGS2,RRAGC,SERTAD2,SGK1,SL…
NPAS2		transcription regulator				0.00179	ALAS1,CLOCK,CRY1,PER2
ELK1	2.401	transcription regulator		1.608	bias	0.0391	ARRB2,CDKN1A,CDKN1B,EGR1,ELK1,JUNB,SKP2,SLC2A1,TIPARP,TNFRSF10B
Cdkn1c		other				0.0226	CCNA2,E2F3
FOXN3		transcription regulator				0.019	CFAP36,IQCK,TSEN2
TBX2		transcription regulator		-1.521		0.0167	ATF3,BHLHE40,CCNA2,CDKN1A,CDKN2C,CHAF1B,CKS1B,MCM5,NFIL3,PAXBP1,PKMYT1,PRIM2,TCEA2
ESR1		ligand-dependent nuclear receptor		-1.319		1.76e-07	ABCA3,ABCB9,ACLY,ADAM17,ADGRG6,AGGF1,ANO10,ANXA4,APEX1,AQP3,ARHGAP1,ATF3,ATP1B1,ATP2B1,ATP6V1A,ATP6V1H,BCL2L2,BCL6,C1QTNF6,CASP6,CCNA2,CCNG2,CCNI,CD55,CDC42SE1,CDC42SE2,CDK5,CDKN1A,CDKN1B,CEMIP2,CGA,CLDN1,CLN8,COPG1,CREBBP,CRIM1,CRKL,CTNS,CYP1A1,DCDC2,DDX17,DECR1,DIAPH1,DUSP10,DYRK2,EDN1,EFNA1,EFNB2,EGR1,EHMT2,EIF3F,EPHX4,FIBP,FLCN,FOSL2,FRAT2,GADD45B,GALNT7,GDF15,GEM,GIT2,GNG12,GPAM,HDAC11,HES1,…
MYC		transcription regulator		-0.787		0.0175	ABCB9,ABCF2,ACLY,AKAP12,AMD1,ANKRD17,ANXA4,APEX1,ATP13A2,ATP6V0B,B4GALT7,BCL6,C12orf49,CAPZB,CCNA2,CCNG2,CCT3,CD44,CDCA7,CDKN1A,CDKN1B,CHP1,CKS2,CPT2,CTNNAL1,DBN1,DCTPP1,DDX3X,DFFB,DNMT3B,DNPH1,DSP,DUSP1,E2F3,EDN1,EGR1,EIF2B3,EIF2S2,EPHA2,EXOSC8,FUT8,GADD45B,GIGYF2,GLS,GLUD1,GNPAT,GTF2F2,HES1,HIVEP2,HMOX2,HNRNPD,HSP90AA1,HSPD1,HSPH1,ID3,IDH1,IER5,IL1RAP,IMPACT,ITGA3,ITPR1,KAT2A,KDM6B,KLF10,KLF4,L…
RUNX1-RUNX1T1		fusion gene/product				0.0415	CDKN1A,ID3,KLHL24,SH3GL1,ZBTB24

## Sheet: Table S7
Table S7. 20S Proteasome subunit genes (Hugo gene nomenclature commetee www.genenames.org)
HGNC ID	Approved Symbol	Approved Name	Status	Previous Symbols	Synonyms	Chromosome	Accession Numbers	RefSeq IDs	Gene Family Tag	Gene family description	Gene family ID
9530	PSMA1	proteasome subunit alpha 1	Approved		HC2, NU, PROS30, MGC14542, MGC14575, MGC14751, MGC1667, MGC21459, MGC22853, MGC23915	11p15.2	X61969	NM_002786	PSM	Proteasome	690
9531	PSMA2	proteasome subunit alpha 2	Approved		MU, HC3, PMSA2	7p14.1	D00760	NM_002787	PSM	Proteasome	690
9532	PSMA3	proteasome subunit alpha 3	Approved		HC8	14q23.1		NM_002788	PSM	Proteasome	690
9533	PSMA4	proteasome subunit alpha 4	Approved		HC9, HsT17706	15q25.1	BC005361	NM_002789	PSM	Proteasome	690
9534	PSMA5	proteasome subunit alpha 5	Approved		ZETA	1p13.3	X61970	NM_002790	PSM	Proteasome	690
9535	PSMA6	proteasome subunit alpha 6	Approved		IOTA, PROS27, p27K, MGC22756, MGC2333, MGC23846	14q13.2	X59417		PSM	Proteasome	690
9536	PSMA7	proteasome subunit alpha 7	Approved		XAPC7, C6, HSPC, RC6-1	20q13.33	AF022815	NM_002792	PSM	Proteasome	690
22985	PSMA8	proteasome subunit alpha 8	Approved		MGC26605, PSMA7L	18q11.2	BC047355	NM_144662	PSM	Proteasome	690
9537	PSMB1	proteasome subunit beta 1	Approved		PMSB1, HC5	6q27	D00761	NM_002793	PSM	Proteasome	690
9538	PSMB10	proteasome subunit beta 10	Approved	MECL1	LMP10, MGC1665, beta2i	16q22.1	Y13640	NM_002801	PSM	Proteasome	690
9539	PSMB2	proteasome subunit beta 2	Approved		HC7-I	1p34.3	D26599	NM_002794	PSM	Proteasome	690
9540	PSMB3	proteasome subunit beta 3	Approved		HC10-II, MGC4147	17q12	BC013008	NM_002795	PSM	Proteasome	690
9541	PSMB4	proteasome subunit beta 4	Approved		HN3, PROS26	1q21.3	D26600	NM_002796	PSM	Proteasome	690
9542	PSMB5	proteasome subunit beta 5	Approved		X, MB1	14q11.2	D29011	NM_002797	PSM	Proteasome	690
9543	PSMB6	proteasome subunit beta 6	Approved		Y, DELTA	17p13.2	BC000835	NM_002798	PSM	Proteasome	690
9544	PSMB7	proteasome subunit beta 7	Approved			9q33.3	AJ420455	NM_002799	PSM	Proteasome	690
9545	PSMB8	proteasome subunit beta 8	Approved	LMP7	RING10, D6S216E, PSMB5i, beta5i	6p21.32		NM_148919	PSM	Proteasome	690
9546	PSMB9	proteasome subunit beta 9	Approved	LMP2	RING12, beta1i, PSMB6i	6p21.32		NM_002800	PSM	Proteasome	690
9547	PSMC1	proteasome 26S subunit, ATPase 1	Approved		S4, p56	14q32.11	L02426	NM_002802	PSM	Proteasome	690
9548	PSMC2	proteasome 26S subunit, ATPase 2	Approved		MSS1, S7, Nbla10058	7q22.1	D11094	NM_002803	PSM	Proteasome	690
9549	PSMC3	proteasome 26S subunit, ATPase 3	Approved		TBP1, TBP-1	11p11.2	M34079	NM_002804	PSM	Proteasome	690
9551	PSMC4	proteasome 26S subunit, ATPase 4	Approved	MIP224	TBP7, S6, MGC8570, MGC13687, MGC23214, TBP-7	19q13.11-q13.13	U27515	NM_006503	PSM	Proteasome	690
9552	PSMC5	proteasome 26S subunit, ATPase 5	Approved		SUG1, p45/SUG, TBP10, p45, S8, TRIP1, SUG-1	17q23.3	L38810	NM_002805	PSM	Proteasome	690
9553	PSMC6	proteasome 26S subunit, ATPase 6	Approved		p42	14q22.1		NM_002806	PSM	Proteasome	690
9554	PSMD1	proteasome 26S subunit, non-ATPase 1	Approved		S1, P112, Rpn2	2q37.1	D44466		PSM	Proteasome	690
9555	PSMD10	proteasome 26S subunit, non-ATPase 10	Approved		p28	Xq22.3	AB009619	NM_170750	PSM	Proteasome	690
9556	PSMD11	proteasome 26S subunit, non-ATPase 11	Approved		S9, p44.5, MGC3844, Rpn6	17q11.2	AB003102	NM_002815	PSM	Proteasome	690
9557	PSMD12	proteasome 26S subunit, non-ATPase 12	Approved		p55, Rpn5	17q24.2	AB003103	NM_002816, NM_174871	PSM	Proteasome	690
9558	PSMD13	proteasome 26S subunit, non-ATPase 13	Approved		p40.5, Rpn9	11p15.5	AB009398	NM_002817	PSM	Proteasome	690
16889	PSMD14	proteasome 26S subunit, non-ATPase 14	Approved		POH1, pad1, Rpn11	2q24.2	U86782	NM_005805	PSM	Proteasome	690
9559	PSMD2	proteasome 26S subunit, non-ATPase 2	Approved		S2, P97, TRAP2, MGC14274, Rpn1	3q27.1	AK095245	NM_002808	PSM	Proteasome	690
9560	PSMD3	proteasome 26S subunit, non-ATPase 3	Approved	TSTA2	S3, P58, Rpn3	17q21.1	D67025	NM_002809	PSM	Proteasome	690
9561	PSMD4	proteasome 26S subunit, non-ATPase 4	Approved		S5A, AF-1, AF, Rpn10	1q21.3	U51007	NM_002810	PSM	Proteasome	690
9563	PSMD5	proteasome 26S subunit, non-ATPase 5	Approved		S5B, KIAA0072	9q33.2	AK001065	NM_005047	PSM	Proteasome	690
9564	PSMD6	proteasome 26S subunit, non-ATPase 6	Approved		S10, p44S10, KIAA0107, Rpn7	3p14.1	AF215935	NM_014814	PSM	Proteasome	690
9565	PSMD7	proteasome 26S subunit, non-ATPase 7	Approved		S12, P40, MOV34, Rpn8	16q23.1	D50063	NM_002811	PSM	Proteasome	690
9566	PSMD8	proteasome 26S subunit, non-ATPase 8	Approved		S14, Nin1p, p31, HIP6, HYPF, Rpn12	19q13.2	D38047	NM_002812	PSM	Proteasome	690
9567	PSMD9	proteasome 26S subunit, non-ATPase 9	Approved		p27, Rpn4	12q24.31	AB003177	NM_002813	PSM	Proteasome	690
9568	PSME1	proteasome activator subunit 1	Approved		IFI5111, PA28alpha	14q12		NM_006263	PSM	Proteasome	690
9569	PSME2	proteasome activator subunit 2	Approved		PA28beta	14q12		NM_002818	PSM	Proteasome	690
9570	PSME3	proteasome activator subunit 3	Approved		Ki, PA28-gamma, REG-GAMMA, PA28G	17q21.31	U11292	NM_176863	PSM	Proteasome	690
20635	PSME4	proteasome activator subunit 4	Approved		PA200, KIAA0077	2p16.2	D38521	XM_040158	PSM	Proteasome	690
9571	PSMF1	proteasome inhibitor subunit 1	Approved		PI31	20p13	D88378	NM_178578	PSM	Proteasome	690
